# Supplementary material for: Do current biomass equations for Alnus glutinosa and Betula pubescens misestimate carbon stocks at peatland sites?
Source: Carbon Balance Manag. 2026 Jan 3;21:1. doi: 10.1186/s13021-025-00360-x (PMC12771796; doi:10.1186/s13021-025-00360-x)
Supplement: Supplementary file 1 — Additional file 1: Biomass equations and coefficients: Additional file 1 displays all biomass equations and parameter values used for the comparison with 41, DEU. Biomass equations are reportet for all available biomass components (“comp”) where “AGB” refers to the total aboveground biomass, “SW” is stemwood ”SB” is stemwood bark, ”STW” is stumpwood ”STB” is stumpwood bark, ”FWB” is finewood NDL” is foliage. The “ln” is the natural logarithm and “log10” the 10-based logarithm. Columns “a”, “b”, “c”, “d”, “e”, “f”, “g”, “h”, “I”, “j”, “k”, “m”, “TSL”, “u_k” and “e_ki” provide parameter values. The IDs refer to the subsequent number of the paper used for the figures (“paper_ID”), the number of the equation in the respective paper (“func_ID”) and the ID used to refer to the equation in this study (“eq_ID”). The corresponding reference in this publication can be found in Table 1. The respective equation is provided in column “equation”. Column “peat” provides information about the site type the equation was parameterised for with “yes” meaning peatland, “no” meaning mineral sites and “partly” meaning the parameterisation included both, mineral and peatland sites. Additional information like units of the diameter (“DBH”), height (“H”) and biomass (“B”), number of sampled trees (“N”), coefficients of determination (“\documentclass[12pt]{minimal} \usepackage{amsmath} \usepackage{wasysym} \usepackage{amsfonts} \usepackage{amssymb} \usepackage{amsbsy} \usepackage{mathrsfs} \usepackage{upgreek} \setlength{\oddsidemargin}{-69pt} \begin{document}$$\hbox {r}^2$$\end{document}/AIC”), and range of diameter (“DBH”), height (“H”) and age (“age”) of sampled trees are reported if available. Information on the respective reference are displayed in “author”, “tittle”, “year” and “DOI”. [file 13021_2025_360_MOESM1_ESM.csv]

eq_ID	paper_ID	func_ID	title	author	year	country	country_code	species	DOI	peat	DBH_cm_min	DBH_cm_max	H_m_min	H_m_max	age_min	age_max	N	r2	variables	compartment	unit	logarithm	equation	a	b	c	d	e	f	g	h	I	j	k	m	TSL	u_k	e_ki
1, 1, DEU	1	1	Biomass equations for seven different tree species growing in coppice-with-standards forests in Central Germany	Albert, Katja, Peter Annighöfer, Jens Schumacher, Ammer, Christian	2014	Germany	DEU	Betula pubescens	https://doi.org/10.1080/02827581.2014.910267	no	3.9	15	7.7	18.4	20	120	33	0.956	DBH_cm	agb	kg	NA	B_kg = a*DBH_cm^b	0.1577	2.2318	NA	NA	NA	NA	NA	NA	NA	NA	NA	NA	NA	NA	NA
1, 2, DEU	1	2	Biomass equations for seven different tree species growing in coppice-with-standards forests in Central Germany	Albert, Katja, Peter Annighöfer, Jens Schumacher, Ammer, Christian	2014	Germany	DEU	Betula pubescens	https://doi.org/10.1080/02827581.2014.910267	no	3.9	15	7.7	18.4	20	120	33	0.9515	DBH_cm, H_m	agb	kg	NA	B_kg = a*DBH_cm^2 *H_m^b	0.0525	0.653	NA	NA	NA	NA	NA	NA	NA	NA	NA	NA	NA	NA	NA
6, 1, NOR	6	1	Models for predicting above-ground biomass of Betula pubescens spp. czerepan??vii in mountain areas of southern Norway	Bollandsås, Ole & Rekstad, Ingvild & Næsset, Erik & Røsberg, Ingvald	2009	Norway	NOR	Betula pubescens	10.1080/02827580903117412	no	2.8	21.5	1.8	11.5	40	40	80	0.85	DBH_cm	agb	kg	NA	B_kg = a*(DBH_cm*10)^b	0.002735	1.9603	NA	NA	NA	NA	NA	NA	NA	NA	NA	NA	NA	NA	NA
6, 2, NOR	6	2	Models for predicting above-ground biomass of Betula pubescens spp. czerepan??vii in mountain areas of southern Norway	Bollandsås, Ole & Rekstad, Ingvild & Næsset, Erik & Røsberg, Ingvald	2009	Norway	NOR	Betula pubescens	10.1080/02827580903117412	no	2.8	21.5	1.8	11.5	40	40	80	0.91	DBH_cm	sw	kg	NA	B_kg = a*(DBH_cm*10)^b	0.001125	2.0843	NA	NA	NA	NA	NA	NA	NA	NA	NA	NA	NA	NA	NA
6, 3, NOR	6	3	Models for predicting above-ground biomass of Betula pubescens spp. czerepan??vii in mountain areas of southern Norway	Bollandsås, Ole & Rekstad, Ingvild & Næsset, Erik & Røsberg, Ingvald	2009	Norway	NOR	Betula pubescens	10.1080/02827580903117412	no	2.8	21.5	1.8	11.5	40	40	80	0.6	DBH_cm	ndl	kg	NA	B_kg = a*(DBH_cm*10)^b	0.001501	1.8246	NA	NA	NA	NA	NA	NA	NA	NA	NA	NA	NA	NA	NA
7, 1, EST	7	1	Biomass allocation and equations for silver birch ( Betula pendula ) and downy birch ( Betula pubescens ) in Estonia	Buht Mikko, Padari Allar, Aosaar J, Varik Mats,Aun Kristiina ,Uri Marek , Becker Hardo ,Kukumägi Mai, Sepaste Agnes, Uri Veiko	2023	Estonia	EST	Betula pubescens	https://doi.org/10.1080/02827581.2023.2273250	no	5.4	26.5	9.1	22.4	21	100	30	0.94	DBH_cm	agb	kg	NA	B_kg = a*DBH_cm^b	0.1307	2.4089	NA	NA	NA	NA	NA	NA	NA	NA	NA	NA	NA	NA	NA
7, 2, EST	7	2	Biomass allocation and equations for silver birch ( Betula pendula ) and downy birch ( Betula pubescens ) in Estonia	Buht Mikko, Padari Allar, Aosaar J, Varik Mats,Aun Kristiina ,Uri Marek , Becker Hardo ,Kukumägi Mai, Sepaste Agnes, Uri Veiko	2023	Estonia	EST	Betula pubescens	https://doi.org/10.1080/02827581.2023.2273250	no	5.4	26.5	9.1	22.4	21	100	30	0.93	DBH_cm	sw	kg	NA	Bs_kg = a*DBH_cm^b-( (a*DBH_cm^b)*((c*DBH_cm^d)/100) )	0.111	2.404	26.257	-0.235	NA	NA	NA	NA	NA	NA	NA	NA	NA	NA	NA
7, 3, EST	7	3	Biomass allocation and equations for silver birch ( Betula pendula ) and downy birch ( Betula pubescens ) in Estonia	Buht Mikko, Padari Allar, Aosaar J, Varik Mats,Aun Kristiina ,Uri Marek , Becker Hardo ,Kukumägi Mai, Sepaste Agnes, Uri Veiko	2023	Estonia	EST	Betula pubescens	https://doi.org/10.1080/02827581.2023.2273250	no	5.4	26.5	9.1	22.4	21	100	30	0.93	DBH_cm	swb	kg	NA	Bsb_kg = (a*DBH_cm^b)*((c*DBH_cm^d)/100)	0.111	2.404	26.257	-0.235	NA	NA	NA	NA	NA	NA	NA	NA	NA	NA	NA
7, 4, EST	7	4	Biomass allocation and equations for silver birch ( Betula pendula ) and downy birch ( Betula pubescens ) in Estonia	Buht Mikko, Padari Allar, Aosaar J, Varik Mats,Aun Kristiina ,Uri Marek , Becker Hardo ,Kukumägi Mai, Sepaste Agnes, Uri Veiko	2023	Estonia	EST	Betula pubescens	https://doi.org/10.1080/02827581.2023.2273250	no	5.4	26.5	9.1	22.4	21	100	30	0.93	DBH_cm	ndl	kg	NA	Bf_kg = (a*DBH_cm^b)* ((c*DBH_cm^d)/100)	0.1307	2.4089	12.869	-0.539	NA	NA	NA	NA	NA	NA	NA	NA	NA	NA	NA
8, 1, ESP	8	1	Above-ground biomass equations for birch (Betula pubescens Ehrh.) and pedunculate oak (Quercus robur L.) in north western Spain	GOMEZ-GARCIA, Esteban; CRECENTE-CAMPO, Felipe and DIEGUEZ-ARANDA, Ulises	2013	Spain	ESP	Betula pubescens	https://www.scielo.org.mx/pdf/mb/v19n1/v19n1a6.pdf	no	7.3	34	8.7	26.2	NA	NA	50	0.9775	DBH_cm, H_m	agb	kg	NA	B_kg = a+ b*(DBH_cm^2)*H_m + c*(DBH_cm^d)*(H_m^e) + f*(DBH_cm^g) + h*(DBH_cm^i) + j*DBH_cm^2 + k*(DBH_cm^2)*H_m	-3.824	0.01709	0.00165	2.392	0.761	0.04649	2.183	0.01246	2.44	0.01908	0.001016	NA	NA	NA	NA
8, 2, ESP	8	2	Above-ground biomass equations for birch (Betula pubescens Ehrh.) and pedunculate oak (Quercus robur L.) in north western Spain	GOMEZ-GARCIA, Esteban; CRECENTE-CAMPO, Felipe and DIEGUEZ-ARANDA, Ulises	2013	Spain	ESP	Betula pubescens	https://www.scielo.org.mx/pdf/mb/v19n1/v19n1a6.pdf	no	7.3	34	8.7	26.2	NA	NA	50	0.9459	DBH_cm, H_m	sw	kg	NA	Bs_kg = a+b*(DBH_cm^2)*H_m + c*DBH_cm^d	-3.824	0.01709	0.04649	2.183	NA	NA	NA	NA	NA	NA	NA	NA	NA	NA	NA
8, 3, ESP	8	3	Above-ground biomass equations for birch (Betula pubescens Ehrh.) and pedunculate oak (Quercus robur L.) in north western Spain	GOMEZ-GARCIA, Esteban; CRECENTE-CAMPO, Felipe and DIEGUEZ-ARANDA, Ulises	2013	Spain	ESP	Betula pubescens	https://www.scielo.org.mx/pdf/mb/v19n1/v19n1a6.pdf	no	7.3	34	8.7	26.2	NA	NA	50	0.9242	DBH_cm, H_m	swb	kg	NA	Bsb_kg = a*(DBH_cm^b)*(H_m^c)	0.00165	2.392	0.761	NA	NA	NA	NA	NA	NA	NA	NA	NA	NA	NA	NA
8, 4, ESP	8	4	Above-ground biomass equations for birch (Betula pubescens Ehrh.) and pedunculate oak (Quercus robur L.) in north western Spain	GOMEZ-GARCIA, Esteban; CRECENTE-CAMPO, Felipe and DIEGUEZ-ARANDA, Ulises	2013	Spain	ESP	Betula pubescens	https://www.scielo.org.mx/pdf/mb/v19n1/v19n1a6.pdf	no	7.3	34	8.7	26.2	NA	NA	50	0.9145	DBH_cm, H_m	fwb	kg	NA	Bb_kg = a*DBH_cm^b + c*DBH_cm^2	0.01246	2.44	0.01908	NA	NA	NA	NA	NA	NA	NA	NA	NA	NA	NA	NA
8, 5, ESP	8	5	Above-ground biomass equations for birch (Betula pubescens Ehrh.) and pedunculate oak (Quercus robur L.) in north western Spain	GOMEZ-GARCIA, Esteban; CRECENTE-CAMPO, Felipe and DIEGUEZ-ARANDA, Ulises	2013	Spain	ESP	Betula pubescens	https://www.scielo.org.mx/pdf/mb/v19n1/v19n1a6.pdf	no	7.3	34	8.7	26.2	NA	NA	50	0.9047	DBH_cm, H_m	ndl	kg	NA	Bf_kg = a*(DBH_cm^2)*H_m	0.001016	NA	NA	NA	NA	NA	NA	NA	NA	NA	NA	NA	NA	NA	NA
10, 1, ISL	10	1	A study on above- and belowground biomass and carbon stocks as well as sequestration of mountain birch (Betula pubescens Ehrh.) along achronosequence in southern Iceland	Hunziker Matthias	2011	Iceland	ISL	Betula pubescens	https://skemman.is/bitstream/1946/7560/1/13261%20MScThesis_Hunziker_final.pdf	no	0.44	4.62	2.26	4.76	5	82	12	0.988	DBH_cm	agb	kg	NA	B_kg = a* DBH_cm^b	0.747	1.517	NA	NA	NA	NA	NA	NA	NA	NA	NA	NA	NA	NA	0.2165
10, 2, ISL	10	2	A study on above- and belowground biomass and carbon stocks as well as sequestration of mountain birch (Betula pubescens Ehrh.) along achronosequence in southern Iceland	Hunziker Matthias	2011	Iceland	ISL	Betula pubescens	https://skemman.is/bitstream/1946/7560/1/13261%20MScThesis_Hunziker_final.pdf	no	0.44	4.62	2.26	4.76	5	82	12	0.99	DBH_cm	sw	kg	NA	Bs_kg = a* DBH_cm^b	0.316	1.592	NA	NA	NA	NA	NA	NA	NA	NA	NA	NA	NA	NA	0.2051
10, 3, ISL	10	3	A study on above- and belowground biomass and carbon stocks as well as sequestration of mountain birch (Betula pubescens Ehrh.) along achronosequence in southern Iceland	Hunziker Matthias	2011	Iceland	ISL	Betula pubescens	https://skemman.is/bitstream/1946/7560/1/13261%20MScThesis_Hunziker_final.pdf	no	0.44	4.62	2.26	4.76	5	82	12	0.979	DBH_cm	fwb	kg	NA	Bb_kg = a* DBH_cm^b	0.238	1.647	NA	NA	NA	NA	NA	NA	NA	NA	NA	NA	NA	NA	0.3133
10, 4, ISL	10	4	A study on above- and belowground biomass and carbon stocks as well as sequestration of mountain birch (Betula pubescens Ehrh.) along achronosequence in southern Iceland	Hunziker Matthias	2011	Iceland	ISL	Betula pubescens	https://skemman.is/bitstream/1946/7560/1/13261%20MScThesis_Hunziker_final.pdf	no	0.44	4.62	2.26	4.76	5	82	12	0.966	DBH_cm	ndl	kg	NA	Bf_kg = a* DBH_cm^b	0.189	0.912	NA	NA	NA	NA	NA	NA	NA	NA	NA	NA	NA	NA	0.2196
11, 2, FIN	11	2	Long-term biomass production and nutrient uptake of birch, alder and willow plantations on cut-away peatland, Biomass and Bioenergy	Hytönen Jyrki, Saarsalmi Anna	2009	Finland	FIN	Betula pubescens	10.1016/j.biombioe.2009.05.014	yes	NA	NA	NA	NA	6	19	32	96.8	DBH_cm	agb	g	NA	B_g = a*(DBH_cm*10)^b	1.51	2.061	NA	NA	NA	NA	NA	NA	NA	NA	NA	NA	NA	NA	NA
14, 1, USA	14	1	National scale biomass estimators for United States tree species	Jennifer C. Jenkins, David C. Chojnacky, Linda S. Heath, Richard A. Birdsey	2003	USA	USA	Alnus glutinosa	https://research.fs.usda.gov/treesearch/6996	no	3	51	NA	NA	NA	NA	36	0.958	DBH_cm	agb	kg	NA	B_kg = exp(a+b*ln(DBH_cm))	-2.2094	2.3867	NA	NA	NA	NA	NA	NA	NA	NA	NA	NA	NA	NA	NA
14, 2, USA	14	2	National scale biomass estimators for United States tree species	Jennifer C. Jenkins, David C. Chojnacky, Linda S. Heath, Richard A. Birdsey	2003	USA	USA	Alnus glutinosa	https://research.fs.usda.gov/treesearch/6996	no	12	50	NA	NA	NA	NA	36	0.247	DBH_cm	sw	kg	NA	Bs_kg = exp(a+b*ln(DBH_cm)) * ( exp(c+(d/DBH_cm) ) )	-2.2094	2.3867	-0.3065	-5.424	NA	NA	NA	NA	NA	NA	NA	NA	NA	NA	NA
14, 3, USA	14	3	National scale biomass estimators for United States tree species	Jennifer C. Jenkins, David C. Chojnacky, Linda S. Heath, Richard A. Birdsey	2003	USA	USA	Alnus glutinosa	https://research.fs.usda.gov/treesearch/6996	no	11	50	NA	NA	NA	NA	36	0.017	DBH_cm	swb	kg	NA	Bsb_kg = exp(a+b*ln(DBH_cm)) * ( exp(c+(d/DBH_cm) ) )	-2.2094	2.3867	-2.0129	-1.6805	NA	NA	NA	NA	NA	NA	NA	NA	NA	NA	NA
14, 4, USA	14	4	National scale biomass estimators for United States tree species	Jennifer C. Jenkins, David C. Chojnacky, Linda S. Heath, Richard A. Birdsey	2003	USA	USA	Alnus glutinosa	https://research.fs.usda.gov/treesearch/6996	no	3	51	NA	NA	NA	NA	36	0.029	DBH_cm	ndl	kg	NA	Bf_kg = exp(a+b*ln(DBH_cm)) * ( exp(c+(d/DBH_cm) ) )	-2.2094	2.3867	-4.0813	5.8816	NA	NA	NA	NA	NA	NA	NA	NA	NA	NA	NA
15, 1, SWE	15	1	Biomass equations for determining fractions of pendula and pubescent birches growing on abandoned farmland and some practical implications	Johnasson T.	1998	Sweden	SWE	Betula pubescens	https://doi.org/10.1016/S0961-9534(98)00075-0	no	0.5	8.4	2.4	12.7	6	20	104	0.977	DBH_cm	agb	kg	NA	B_kg = a*(DBH_cm*10)^b	0.00029	2.50039	NA	NA	NA	NA	NA	NA	NA	NA	NA	NA	NA	NA	NA
15, 2, SWE	15	2	Biomass equations for determining fractions of pendula and pubescent birches growing on abandoned farmland and some practical implications	Johnasson T.	1998	Sweden	SWE	Betula pubescens	https://doi.org/10.1016/S0961-9534(98)00075-0	no	0.5	8.4	2.4	12.7	6	20	104	0.966	DBH_cm	sw	kg	NA	Bs_kg = a*(DBH_cm*10)^b	0.0002	2.54302	NA	NA	NA	NA	NA	NA	NA	NA	NA	NA	NA	NA	NA
15, 3, SWE	15	3	Biomass equations for determining fractions of pendula and pubescent birches growing on abandoned farmland and some practical implications	Johnasson T.	1998	Sweden	SWE	Betula pubescens	https://doi.org/10.1016/S0961-9534(98)00075-0	no	0.5	8.4	2.4	12.7	6	20	104	0.918	DBH_cm	fwb	kg	NA	Bb_kg = a*(DBH_cm*10)^b	0.00004	2.52978	NA	NA	NA	NA	NA	NA	NA	NA	NA	NA	NA	NA	NA
19, 1, FIN	19	1	Biomass and Nutrition of Naturally Regenerated and Coppiced Birch on Cutaway Peatland During 37 Years	Jyrki Hytönen, Lasse Aro	2012	Finland	FIN	Betula pubescens	https://doi.org/10.14214/sf.48	yes	8	8	12.9	12.9	37	37	77	0.991	DBH_cm	sw	g	NA	Bs_g = a*(DBH_cm*10)^b	0.083	2.734	NA	NA	NA	NA	NA	NA	NA	NA	NA	NA	NA	NA	NA
19, 2, FIN	19	2	Biomass and Nutrition of Naturally Regenerated and Coppiced Birch on Cutaway Peatland During 37 Years	Jyrki Hytönen, Lasse Aro	2012	Finland	FIN	Betula pubescens	https://doi.org/10.14214/sf.48	yes	8	8	12.9	12.9	37	37	87	0.987	DBH_cm	fwb	g	NA	Bb_g = a*(DBH_cm*10)^b	0.195	2.201	NA	NA	NA	NA	NA	NA	NA	NA	NA	NA	NA	NA	NA
20, 1, FIN	20	1	Effect of fertilization on the biomass production of coppiced mixed birch and willow stands on a cut-away peatland	Jyrki Hytönen, Seppo Kaunisto	1999	Finland	FIN	Betula pubescens	https://doi.org/10.1016/S0961-9534(99)00061-6	yes	NA	NA	NA	NA	16	NA	77	0.98	DBH_cm	agb	g	NA	B_g = a + b*(DBH_cm*10)^2 + c*(DBH_cm*10)^3	73.449	0.849	0.019	NA	NA	NA	NA	NA	NA	NA	NA	NA	NA	NA	NA
23, 4, LVA	23	4	Equations for estimating the above- and belowground biomass of grey alder (Alnus incana (L.) Moench.) and common alder (Alnus glutinosa L.) in Latvia	Liepiņš, J., Liepiņš, K., & Lazdiņš, A	2021	Latvia	LVA	Alnus glutinosa	https://doi.org/10.1080/02827581.2021.1937696	no	2.2	53.9	2.6	28.6	4	115	81	0.99	DBH_cm, H_m	agb	kg	NA	B_kg = k * exp( ( a + b*ln(DBH_cm) + c*ln(H_m) ) )	-2.8699	2.1096	0.5073	NA	NA	NA	NA	NA	NA	NA	1.048	NA	NA	0.029	0.007
23, 5, LVA	23	5	Equations for estimating the above- and belowground biomass of grey alder (Alnus incana (L.) Moench.) and common alder (Alnus glutinosa L.) in Latvia	Liepiņš, J., Liepiņš, K., & Lazdiņš, A	2021	Latvia	LVA	Alnus glutinosa	https://doi.org/10.1080/02827581.2021.1937696	no	2.2	53.9	2.6	28.6	4	115	81	0.994	DBH_cm, H_m	agb	kg	NA	B_kg = k * exp( a + b*(DBH_cm/(DBH_cm+m)) + c*H_m + d*ln(H_m) )	-1.6846	9.3412	0.0221	0.2489	NA	NA	NA	NA	NA	NA	0.996	14	NA	0.005	0.006
24, 1, GBR	24	1	Tree Biocontent, Net Production and Litter Fall in a Deciduous Woodland	Malcolm K. Hughes	1971	UK	GBR	Alnus glutinosa	https://doi.org/10.2307/3543363	no	NA	NA	NA	NA	NA	NA	12	0.985	DBH_cm	agb	kg	NA	B_kg = a*DBH_cm^b	0.08598	2.35371	NA	NA	NA	NA	NA	NA	NA	NA	NA	NA	NA	NA	1.28
24, 2, GBR	24	2	Tree Biocontent, Net Production and Litter Fall in a Deciduous Woodland	Malcolm K. Hughes	1971	UK	GBR	Alnus glutinosa	https://doi.org/10.2307/3543363	no	NA	NA	NA	NA	NA	NA	12	0.991	DBH_cm	sw	kg	NA	Bs_kg = a*DBH_cm^b	0.08419	2.45014	NA	NA	NA	NA	NA	NA	NA	NA	NA	NA	NA	NA	1.21
24, 3, GBR	24	3	Tree Biocontent, Net Production and Litter Fall in a Deciduous Woodland	Malcolm K. Hughes	1971	UK	GBR	Alnus glutinosa	https://doi.org/10.2307/3543363	no	NA	NA	NA	NA	NA	NA	12	0.924	DBH_cm	fwb	kg	NA	Bb_kg = a*DBH_cm^b	0.01465	2.51919	NA	NA	NA	NA	NA	NA	NA	NA	NA	NA	NA	NA	1.379
26, 1, FIN	26	1	Biomass equations for birch in Finland	Repola, Jaakko	2008	Finland	FIN	Betula pubescens	https://doi.org/10.14214/sf.236	partly	2.5	38	3.9	29	7	132	127	NA	DBH_cm, H_m	agb	kg	ln	ln(B_kg) = a + b* ( (2+1.25*DBH_cm) / ( (2+1.25*DBH_cm) +12) )+ c*(H_m/(H_m + 22)) + u_k + e_ki	-3.654	10.582	3.018	NA	NA	NA	NA	NA	NA	NA	NA	NA	NA	0.00068	0.00727
26, 2, FIN	26	2	Biomass equations for birch in Finland	Repola, Jaakko	2008	Finland	FIN	Betula pubescens	https://doi.org/10.14214/sf.236	partly	2.5	38	3.9	29	7	132	127	NA	DBH_cm, H_m	sw	kg	ln	ln(Bs_kg) = a + b* ( (2+1.25*DBH_cm) / ( (2+1.25*DBH_cm) +12) )+ c*ln(H_m) + u_k + e_ki	-4.879	9.651	1.012	NA	NA	NA	NA	NA	NA	NA	NA	NA	NA	0.00263	0.00544
26, 3, FIN	26	3	Biomass equations for birch in Finland	Repola, Jaakko	2008	Finland	FIN	Betula pubescens	https://doi.org/10.14214/sf.236	partly	2.5	38	3.9	29	7	132	127	NA	DBH_cm, H_m	swb	kg	ln	ln(Bsb_kg) = a + b* ( (2+1.25*DBH_cm) / ( (2+1.25*DBH_cm) +12) )+ c*(H_m/(H_m + 20)) + u_k + e_ki	-5.401	10.061	2.657	NA	NA	NA	NA	NA	NA	NA	NA	NA	NA	0.01043	0.04443
26, 4, FIN	26	4	Biomass equations for birch in Finland	Repola, Jaakko	2008	Finland	FIN	Betula pubescens	https://doi.org/10.14214/sf.236	partly	2.5	38	3.9	29	7	132	127	NA	DBH_cm, H_m	fwb	kg	ln	ln(Bb_kg) = a + b* ( DBH_cm/ ( DBH_cm+16) )+ c*(H_m/(H_m + 10)) + u_k + e_ki	-4.152	15.874	-4.407	NA	NA	NA	NA	NA	NA	NA	NA	NA	NA	0.02733	0.07662
26, 5, FIN	26	5	Biomass equations for birch in Finland	Repola, Jaakko	2008	Finland	FIN	Betula pubescens	https://doi.org/10.14214/sf.236	partly	2.5	38	3.9	29	7	132	127	NA	DBH_cm, H_m	ndl	kg	ln	ln(Bf_kg) = a + b* ( (2+1.25*DBH_cm) / ( (2+1.25*DBH_cm) +2) ) + u_k + e_ki	-29.566	33.372	NA	NA	NA	NA	NA	NA	NA	NA	NA	NA	NA	0	0.077
26, 6, FIN	26	6	Biomass equations for birch in Finland	Repola, Jaakko	2008	Finland	FIN	Betula pubescens	https://doi.org/10.14214/sf.236	partly	2.5	38	3.9	29	7	132	127	NA	DBH_cm, H_m	stw	kg	ln	ln(Bst_kg) = a + b* ( (2+1.25*DBH_cm) / ( (2+1.25*DBH_cm) +26) ) + u_k + e_ki	-3.574	11.304	NA	NA	NA	NA	NA	NA	NA	NA	NA	NA	NA	0.02154	0.04542
27, 1, ESP	27	1	Biomass models to estimate carbon stocks for hardwood tree species	Ruiz-Peinado Gertrudix, R., Montero, G., & del Rio, M	2012	Spain	ESP	Alnus glutinosa	http://dx.doi.org/10.5424/fs/2112211-02193	no	8.3	47.3	2.8	16.7	NA	NA	16	0.87	DBH_cm, H_m	sw	kg	NA	Bs_kg = a*(DBH_cm^2)*H_m	0.0191	NA	NA	NA	NA	NA	NA	NA	NA	NA	NA	NA	NA	NA	NA
27, 2, ESP	27	2	Biomass models to estimate carbon stocks for hardwood tree species	Ruiz-Peinado Gertrudix, R., Montero, G., & del Rio, M	2012	Spain	ESP	Alnus glutinosa	http://dx.doi.org/10.5424/fs/2112211-02193	no	8.3	47.3	2.8	16.7	NA	NA	16	0.78	DBH_cm	fwb	kg	NA	Bb_kg= a*(DBH_cm^2)	0.0512	NA	NA	NA	NA	NA	NA	NA	NA	NA	NA	NA	NA	NA	NA
27, 3, ESP	27	3	Biomass models to estimate carbon stocks for hardwood tree species	Ruiz-Peinado Gertrudix, R., Montero, G., & del Rio, M	2012	Spain	ESP	Alnus glutinosa	http://dx.doi.org/10.5424/fs/2112211-02193	no	8.3	47.3	2.8	16.7	NA	NA	16	0.72	DBH_cm, H_m	ndl	kg	NA	Bf_kg = a*DBH_cm*H_m	0.0567	NA	NA	NA	NA	NA	NA	NA	NA	NA	NA	NA	NA	NA	NA
28, 1, TUR	28	1	Biomass Tables of Black Alder ( Alnus glutinosaGaertn. subsp. barbata(C.A. Mey.) Yalt.)	Saracogly, Nedim	2000	Turkey	TUR	Alnus glutinosa	https://journals.tubitak.gov.tr/agriculture/vol24/iss2/3/	no	5.1	NA	NA	NA	NA	NA	86	0.911	DBH_cm, H_m	agb	kg	NA	B_kg = a+b*DBH_cm^2+c*H_m	-27.076	0.261	3.234	NA	NA	NA	NA	NA	NA	NA	NA	NA	NA	NA	NA
28, 2, TUR	28	2	Biomass Tables of Black Alder ( Alnus glutinosaGaertn. subsp. barbata(C.A. Mey.) Yalt.)	SARAÇOĞLU, NEDİM	2000	Turkey	TUR	Alnus glutinosa	https://journals.tubitak.gov.tr/agriculture/vol24/iss2/3/	no	5.1	NA	NA	NA	NA	NA	86	0.896	DBH_cm, H_m	sw	kg	NA	Bs_kg = a+b*DBH_cm^2+c*H_m	-30.817	0.225	3.034	NA	NA	NA	NA	NA	NA	NA	NA	NA	NA	NA	NA
28, 3, TUR	28	3	Biomass Tables of Black Alder ( Alnus glutinosaGaertn. subsp. barbata(C.A. Mey.) Yalt.)	SARAÇOĞLU, NEDİM	2000	Turkey	TUR	Alnus glutinosa	https://journals.tubitak.gov.tr/agriculture/vol24/iss2/3/	no	5.1	NA	NA	NA	NA	NA	86	0.773	DBH_cm, H_m	swb	kg	NA	Bsb_kg = a+b*DBH_cm^2+c*H_m	1.429	0.02	0.119	NA	NA	NA	NA	NA	NA	NA	NA	NA	NA	NA	NA
28, 4, TUR	28	4	Biomass Tables of Black Alder ( Alnus glutinosaGaertn. subsp. barbata(C.A. Mey.) Yalt.)	SARAÇOĞLU, NEDİM	2000	Turkey	TUR	Alnus glutinosa	https://journals.tubitak.gov.tr/agriculture/vol24/iss2/3/	no	5.1	NA	NA	NA	NA	NA	86	0.314	DBH_cm, H_m	fwb	kg	NA	Bb_kg = a+b*DBH_cm^2+c*H_m	0.643	0.011	0.135	NA	NA	NA	NA	NA	NA	NA	NA	NA	NA	NA	NA
28, 5, TUR	28	5	Biomass Tables of Black Alder ( Alnus glutinosaGaertn. subsp. barbata(C.A. Mey.) Yalt.)	SARAÇOĞLU, NEDİM	2000	Turkey	TUR	Alnus glutinosa	https://journals.tubitak.gov.tr/agriculture/vol24/iss2/3/	no	5.1	NA	NA	NA	NA	NA	86	0.267	DBH_cm, H_m	ndl	kg	NA	Bf_kg = a+b*DBH_cm^2+c*H_m	1.669	0.005	-0.054	NA	NA	NA	NA	NA	NA	NA	NA	NA	NA	NA	NA
29, 11, NOR	29	1	Functions for estimating aboveground biomass of birch in Norway	Smith Aaron, Granhus Aksel, Astrup Rasmus, Bollandsås Ole Martin, Petersson Hans	2014	Norway	NOR	Betula pubescens	https://doi.org/10.1080/02827581.2014.951389	no	4	45.5	5.8	29.6	6	114	67	483.5463	DBH_cm	agb	kg	NA	B_kg = a*DBH_cm^b	0.0982	2.41	NA	NA	NA	NA	NA	NA	NA	NA	NA	NA	NA	NA	NA
29, 11, NOR	29	2	Functions for estimating aboveground biomass of birch in Norway	Smith Aaron, Granhus Aksel, Astrup Rasmus, Bollandsås Ole Martin, Petersson Hans	2014	Norway	NOR	Betula pubescens	https://doi.org/10.1080/02827581.2014.951389	no	4	45.5	5.8	29.6	6	114	67	440.3287	DBH_cm	sw	kg	NA	Bs_kg = a*DBH_cm^b	0.0721	2.338	NA	NA	NA	NA	NA	NA	NA	NA	NA	NA	NA	NA	NA
29, 11, NOR	29	3	Functions for estimating aboveground biomass of birch in Norway	Smith Aaron, Granhus Aksel, Astrup Rasmus, Bollandsås Ole Martin, Petersson Hans	2014	Norway	NOR	Betula pubescens	https://doi.org/10.1080/02827581.2014.951389	no	4	45.5	5.8	29.6	6	114	67	257.9856	DBH_cm	swb	kg	NA	Bsb_kg = a*DBH_cm^b	0.0137	2.3109	NA	NA	NA	NA	NA	NA	NA	NA	NA	NA	NA	NA	NA
29, 11, NOR	29	4	Functions for estimating aboveground biomass of birch in Norway	Smith Aaron, Granhus Aksel, Astrup Rasmus, Bollandsås Ole Martin, Petersson Hans	2014	Norway	NOR	Betula pubescens	https://doi.org/10.1080/02827581.2014.951389	no	4	45.5	5.8	29.6	6	114	67	379.0242	DBH_cm	fwb	kg	NA	Bb_kg = a*DBH_cm^b	0.0118	2.6132	NA	NA	NA	NA	NA	NA	NA	NA	NA	NA	NA	NA	NA
29, 11, NOR	29	5	Functions for estimating aboveground biomass of birch in Norway	Smith Aaron, Granhus Aksel, Astrup Rasmus, Bollandsås Ole Martin, Petersson Hans	2014	Norway	NOR	Betula pubescens	https://doi.org/10.1080/02827581.2014.951389	no	4	45.5	5.8	29.6	6	114	67	193.8221	DBH_cm	ndl	kg	NA	Bf_kg = a*DBH_cm^b	0.0078	2.1953	NA	NA	NA	NA	NA	NA	NA	NA	NA	NA	NA	NA	NA
29, 12, NOR	29	6	Functions for estimating aboveground biomass of birch in Norway	Smith Aaron, Granhus Aksel, Astrup Rasmus, Bollandsås Ole Martin, Petersson Hans	2014	Norway	NOR	Betula pubescens	https://doi.org/10.1080/02827581.2014.951389	no	4	45.5	5.8	29.6	6	114	67	468.7386	DBH_cm, H_m	agb	kg	NA	B_kg = a*(DBH_cm^b)*(H_m^c)	0.0521	2.1372	0.557	NA	NA	NA	NA	NA	NA	NA	NA	NA	NA	NA	NA
29, 12, NOR	29	7	Functions for estimating aboveground biomass of birch in Norway	Smith Aaron, Granhus Aksel, Astrup Rasmus, Bollandsås Ole Martin, Petersson Hans	2014	Norway	NOR	Betula pubescens	https://doi.org/10.1080/02827581.2014.951389	no	4	45.5	5.8	29.6	6	114	67	382.2565	DBH_cm, H_m	sw	kg	NA	Bs_kg = a*(DBH_cm^b)*(H_m^c)	0.0182	1.9083	1.0394	NA	NA	NA	NA	NA	NA	NA	NA	NA	NA	NA	NA
29, 12, NOR	29	8	Functions for estimating aboveground biomass of birch in Norway	Smith Aaron, Granhus Aksel, Astrup Rasmus, Bollandsås Ole Martin, Petersson Hans	2014	Norway	NOR	Betula pubescens	https://doi.org/10.1080/02827581.2014.951389	no	4	45.5	5.8	29.6	6	114	67	237	DBH_cm, H_m	swb	kg	NA	Bsb_kg = a*(DBH_cm^b)*(H_m^c)	0.0053	1.9215	0.807	NA	NA	NA	NA	NA	NA	NA	NA	NA	NA	NA	NA
29, 12, NOR	29	9	Functions for estimating aboveground biomass of birch in Norway	Smith Aaron, Granhus Aksel, Astrup Rasmus, Bollandsås Ole Martin, Petersson Hans	2014	Norway	NOR	Betula pubescens	https://doi.org/10.1080/02827581.2014.951389	no	4	45.5	5.8	29.6	6	114	67	374.3551	DBH_cm, H_m	fwb	kg	NA	Bb_kg = a*(DBH_cm^b)*(H_m^c)	0.0276	3.0047	-0.7731	NA	NA	NA	NA	NA	NA	NA	NA	NA	NA	NA	NA
29, 12, NOR	29	10	Functions for estimating aboveground biomass of birch in Norway	Smith Aaron, Granhus Aksel, Astrup Rasmus, Bollandsås Ole Martin, Petersson Hans	2014	Norway	NOR	Betula pubescens	https://doi.org/10.1080/02827581.2014.951389	no	4	45.5	5.8	29.6	6	114	67	403.5541	DBH_cm, H_m	ndl	kg	NA	Bf_kg = a*(DBH_cm^b)*(H_m^c) - (d*(DBH_cm^e)*(H_m^f))	0.0532	2.8534	-0.7884	0.0276	3.0047	-0.7731	NA	NA	NA	NA	NA	NA	NA	NA	NA
32, 1, SWE	32	1	Dry matter amounts and increment in 21- to 91-year-old common alder and grey alder and some practical implications	Tord Johansson	1999	Sweden	SWE	Alnus glutinosa	DOI: 10.1139/x99-126, https://www.researchgate.net/publication/237870983_Dry_matter_amounts_and_increment_in_21-_to_91-year-old_common_alder_and_grey_alder_and_some_practical_implications	partly	12	28	13.8	25.4	21	91	150	0.98	DBH_cm	agb	kg	NA	B_kg = a*(DBH_cm*10)^b	0.00309	2.022126	NA	NA	NA	NA	NA	NA	NA	NA	NA	NA	NA	NA	NA
32, 2, SWE	32	2	Dry matter amounts and increment in 21- to 91-year-old common alder and grey alder and some practical implications	Tord Johansson	1999	Sweden	SWE	Alnus glutinosa	DOI: 10.1139/x99-126, https://www.researchgate.net/publication/237870983_Dry_matter_amounts_and_increment_in_21-_to_91-year-old_common_alder_and_grey_alder_and_some_practical_implications	partly	12	28	13.8	25.4	21	91	150	0.82	DBH_cm	sw	kg	NA	Bs_kg = a*(DBH_cm*10)^b	0.005609	1.888345	NA	NA	NA	NA	NA	NA	NA	NA	NA	NA	NA	NA	NA
32, 3, SWE	32	3	Dry matter amounts and increment in 21- to 91-year-old common alder and grey alder and some practical implications	Tord Johansson	1999	Sweden	SWE	Alnus glutinosa	DOI: 10.1139/x99-126, https://www.researchgate.net/publication/237870983_Dry_matter_amounts_and_increment_in_21-_to_91-year-old_common_alder_and_grey_alder_and_some_practical_implications	partly	12	28	13.8	25.4	21	91	150	0.66	DBH_cm	fwb	kg	NA	Bb_kg = a*(DBH_cm*10)^b	0.000003	2.880598	NA	NA	NA	NA	NA	NA	NA	NA	NA	NA	NA	NA	NA
32, 4, SWE	32	4	Dry matter amounts and increment in 21- to 91-year-old common alder and grey alder and some practical implications	Tord Johansson	1999	Sweden	SWE	Alnus glutinosa	DOI: 10.1139/x99-126, https://www.researchgate.net/publication/237870983_Dry_matter_amounts_and_increment_in_21-_to_91-year-old_common_alder_and_grey_alder_and_some_practical_implications	partly	12	28	13.8	25.4	21	91	150	0.47	DBH_cm	ndl	kg	NA	Bf_kg = a*(DBH_cm*10)^b	0.000003	2.547045	NA	NA	NA	NA	NA	NA	NA	NA	NA	NA	NA	NA	NA
38, 1, POL	38	1	The above-ground biomass of trees in young black alder (Alnus glutinosa (L.) Gaertn.) stand TSL peat	Wojciech Ochał	2013	Poland	POL	Alnus glutinosa	https://www.researchgate.net/publication/261362534_The_above-ground_biomass_of_trees_in_young_black_alder_Alnus_glutinosa_L_Gaertn_stands	no	3.8	12.5	5.5	13.1	7	19	29	0.982	DBH_cm	agb	kg	ln	ln(B_kg_mix) = a+b*ln(DBH_cm)+c*TSL	-2.32459	2.41666	0.01643	NA	NA	NA	NA	NA	NA	NA	NA	NA	0	NA	0.124
39, 1, POL	39	1	The above-ground biomass of trees in young black alder (Alnus glutinosa (L.) Gaertn.) stands	Wojciech Ochał	2013	Poland	POL	Alnus glutinosa	https://www.researchgate.net/publication/261362534_The_above-ground_biomass_of_trees_in_young_black_alder_Alnus_glutinosa_L_Gaertn_stands	no	3.8	12.5	5.5	13.1	7	19	29	0.816	DBH_cm	ndl	kg	ln	ln(Bf_kg_mix) = a+b*ln(DBH_cm)+c*TSL	-3.15403	1.5651	0.02573	NA	NA	NA	NA	NA	NA	NA	NA	NA	0	NA	0.282
39, 2, POL	39	2	The above-ground biomass of trees in young black alder (Alnus glutinosa (L.) Gaertn.) stands	Wojciech Ochał	2013	Poland	POL	Alnus glutinosa	https://www.researchgate.net/publication/261362534_The_above-ground_biomass_of_trees_in_young_black_alder_Alnus_glutinosa_L_Gaertn_stands	no	3.8	12.5	5.5	13.1	7	19	29	0.859	DBH_cm	fwb	kg	ln	ln(Bb_kg_mix) = a+b*ln(DBH_cm)+c*TSL	-3.08102	1.94122	-0.00648	NA	NA	NA	NA	NA	NA	NA	NA	NA	0	NA	0.3
39, 3, POL	39	3	The above-ground biomass of trees in young black alder (Alnus glutinosa (L.) Gaertn.) stands	Wojciech Ochał	2013	Poland	POL	Alnus glutinosa	https://www.researchgate.net/publication/261362534_The_above-ground_biomass_of_trees_in_young_black_alder_Alnus_glutinosa_L_Gaertn_stands	no	3.8	12.5	5.5	13.1	7	19	29	0.982	DBH_cm	sw	kg	ln	ln(Bs_kg_mix) = a+b*ln(DBH_cm)+c*TSL	-3.38529	2.69511	0.02275	NA	NA	NA	NA	NA	NA	NA	NA	NA	0	NA	0.141
39, 4, POL	39	4	The above-ground biomass of trees in young black alder (Alnus glutinosa (L.) Gaertn.) stands	Wojciech Ochał	2013	Poland	POL	Alnus glutinosa	https://www.researchgate.net/publication/261362534_The_above-ground_biomass_of_trees_in_young_black_alder_Alnus_glutinosa_L_Gaertn_stands	no	3.8	12.5	5.5	13.1	7	19	29	0.973	DBH_cm	swb	kg	ln	ln(Bsb_kg_mix) = a+b*ln(DBH_cm)+c*TSL	-4.52402	2.42107	0.02349	NA	NA	NA	NA	NA	NA	NA	NA	NA	0	NA	0.153
40, 1, POL	40	1	The above-ground biomass of trees in young black alder (Alnus glutinosa (L.) Gaertn.) stands	Wojciech Ochał	2013	Poland	POL	Alnus glutinosa	https://www.researchgate.net/publication/261362534_The_above-ground_biomass_of_trees_in_young_black_alder_Alnus_glutinosa_L_Gaertn_stands	yes	6	20	2.8	14	4.2	17.5	38	0.982	DBH_cm	agb	kg	ln	ln(B_kg_al) = a+b*ln(DBH_cm)+c*TSL	-2.32459	2.41666	0.01643	NA	NA	NA	NA	NA	NA	NA	NA	NA	1	NA	0.124
40, 2, POL	40	2	The above-ground biomass of trees in young black alder (Alnus glutinosa (L.) Gaertn.) stands	Wojciech Ochał	2013	Poland	POL	Alnus glutinosa	https://www.researchgate.net/publication/261362534_The_above-ground_biomass_of_trees_in_young_black_alder_Alnus_glutinosa_L_Gaertn_stands	yes	6	20	2.8	14	4.2	17.5	38	0.816	DBH_cm	ndl	kg	ln	ln(Bf_kg_al) = a+b*ln(DBH_cm)+c*TSL	-3.15403	1.5651	0.02573	NA	NA	NA	NA	NA	NA	NA	NA	NA	1	NA	0.282
40, 3, POL	40	3	The above-ground biomass of trees in young black alder (Alnus glutinosa (L.) Gaertn.) stands	Wojciech Ochał	2013	Poland	POL	Alnus glutinosa	https://www.researchgate.net/publication/261362534_The_above-ground_biomass_of_trees_in_young_black_alder_Alnus_glutinosa_L_Gaertn_stands	yes	6	20	2.8	14	4.2	17.5	38	0.859	DBH_cm	fwb	kg	ln	ln(Bb_kg_al) = a+b*ln(DBH_cm)+c*TSL	-3.08102	1.94122	-0.00648	NA	NA	NA	NA	NA	NA	NA	NA	NA	1	NA	0.3
40, 4, POL	40	4	The above-ground biomass of trees in young black alder (Alnus glutinosa (L.) Gaertn.) stands	Wojciech Ochał	2013	Poland	POL	Alnus glutinosa	https://www.researchgate.net/publication/261362534_The_above-ground_biomass_of_trees_in_young_black_alder_Alnus_glutinosa_L_Gaertn_stands	yes	6	20	2.8	14	4.2	17.5	38	0.982	DBH_cm	sw	kg	ln	ln(Bs_kg_al) = a+b*ln(DBH_cm)+c*TSL	-3.38529	2.69511	0.02275	NA	NA	NA	NA	NA	NA	NA	NA	NA	1	NA	0.141
40, 5, POL	40	5	The above-ground biomass of trees in young black alder (Alnus glutinosa (L.) Gaertn.) stands	Wojciech Ochał	2013	Poland	POL	Alnus glutinosa	https://www.researchgate.net/publication/261362534_The_above-ground_biomass_of_trees_in_young_black_alder_Alnus_glutinosa_L_Gaertn_stands	yes	6	20	2.8	14	4.2	17.5	38	0.973	DBH_cm	swb	kg	ln	ln(Bsb_kg_al) = a+b*ln(DBH_cm)+c*TSL	-4.52402	2.42107	0.02349	NA	NA	NA	NA	NA	NA	NA	NA	NA	1	NA	0.153
