# Supplementary material for: Do current biomass equations for Alnus glutinosa and Betula pubescens misestimate carbon stocks at peatland sites?
Source: Carbon Balance Manag. 2026 Jan 3;21:1. doi: 10.1186/s13021-025-00360-x (PMC12771796; doi:10.1186/s13021-025-00360-x)
Supplement: Supplementary file 2 — Additional file 2: Results of the Tukey-HSD test for biomass by equation: Additional file 2 displays the results of the Tukey-HSD test comparing the WAG results of all biomass equations per species (“species”) for significant differences. Column “contrast” shows which equations results were tested against which, while “term” displays the variable the groups originate from, in this case the equations IDs (“eq_ID”). Further, the table contains the difference in means (“diff”), the confidence levels (“conf.low”, “conf.high”) and the adjusted p-values (“adj.p.value”) for all possible pairs. [file 13021_2025_360_MOESM2_ESM.csv]

species	term	contrast	diff	conf.low	conf.high	adj.p.value
Betula	eq_ID	1, 2, DEU-1, 1, DEU	10.0505062902772	-19.6852533376751	39.7862659182296	0.998351341205944
Betula	eq_ID	10, ISL-1, 1, DEU	-46.9344394222218	-76.6701990501742	-17.1986797942695	9.10406680387776e-06
Betula	eq_ID	11, 2, FIN-1, 1, DEU	-35.8398377302979	-65.5755973582503	-6.10407810234557	0.0039717238008975
Betula	eq_ID	15, SWE-1, 1, DEU	38.7788303510695	9.0430707231172	68.5145899790219	0.000943679175971379
Betula	eq_ID	19, FIN-1, 1, DEU	55.387091669662	25.6513320417097	85.1228512976144	2.91688257991751e-08
Betula	eq_ID	20, 1, FIN-1, 1, DEU	61.372181873694	31.6364222457416	91.1079415016463	3.09483438876157e-10
Betula	eq_ID	26, FIN-1, 1, DEU	15.8192058831445	-13.9165537448078	45.5549655110969	0.896736344505249
Betula	eq_ID	29, 11, NOR-1, 1, DEU	-1.1940210985982	-30.9297807265505	28.5417385293541	1
Betula	eq_ID	29, 12, NOR-1, 1, DEU	23.7897062162262	-5.94605341172613	53.5254658441786	0.296225613476233
Betula	eq_ID	41, DEU-1, 1, DEU	44.9383523259059	15.2025926979536	74.6741119538583	3.08503732567855e-05
Betula	eq_ID	6, NOR-1, 1, DEU	-46.3963353894904	-76.1320950174427	-16.660575761538	1.27171695851747e-05
Betula	eq_ID	7, EST-1, 1, DEU	20.3490538912354	-9.3867057367169	50.0848135191878	0.57429355361932
Betula	eq_ID	8, ESP-1, 1, DEU	59.5385656199908	29.8028059920385	89.2743252479432	1.26458465921075e-09
Betula	eq_ID	mean, all-1, 1, DEU	14.2613471771859	-15.4744124507664	43.9971068051383	0.953029215325967
Betula	eq_ID	10, ISL-1, 2, DEU	-56.9849457124991	-86.7207053404514	-27.2491860845467	8.90230189565244e-09
Betula	eq_ID	11, 2, FIN-1, 2, DEU	-45.8903440205751	-75.6261036485275	-16.1545843926228	1.73523526307839e-05
Betula	eq_ID	15, SWE-1, 2, DEU	28.7283240607923	-1.00743556716003	58.4640836887447	0.0711801972712426
Betula	eq_ID	19, FIN-1, 2, DEU	45.3365853793848	15.6008257514324	75.0723450073371	2.42865241606438e-05
Betula	eq_ID	20, 1, FIN-1, 2, DEU	51.3216755834167	21.5859159554644	81.0574352113691	5.17976556979605e-07
Betula	eq_ID	26, FIN-1, 2, DEU	5.76869959286732	-23.967060035085	35.5044592208197	0.999997906809607
Betula	eq_ID	29, 11, NOR-1, 2, DEU	-11.2445273888754	-40.9802870168278	18.4912322390769	0.994668268254336
Betula	eq_ID	29, 12, NOR-1, 2, DEU	13.739199925949	-15.9965597020034	43.4749595539013	0.965528057653102
Betula	eq_ID	41, DEU-1, 2, DEU	34.8878460356287	5.15208640767634	64.623605663581	0.00614601167190709
Betula	eq_ID	6, NOR-1, 2, DEU	-56.4468416797676	-86.18260130772	-26.7110820518152	1.33211441877279e-08
Betula	eq_ID	7, EST-1, 2, DEU	10.2985476009582	-19.4372120269941	40.0343072289106	0.997858313532253
Betula	eq_ID	8, ESP-1, 2, DEU	49.4880593297136	19.7522997017613	79.223818957666	1.76944099328225e-06
Betula	eq_ID	mean, all-1, 2, DEU	4.21084088690871	-25.5249187410436	33.9466005148611	0.999999966824424
Betula	eq_ID	11, 2, FIN-10, ISL	11.0946016919239	-18.6411579360284	40.8303613198763	0.99534628145707
Betula	eq_ID	15, SWE-10, ISL	85.7132697732914	55.977510145339	115.449029401244	2.16069384606499e-11
Betula	eq_ID	19, FIN-10, ISL	102.321531091884	72.5857714639315	132.057290719836	2.14546158616713e-11
Betula	eq_ID	20, 1, FIN-10, ISL	108.306621295916	78.5708616679634	138.042380923868	2.14546158616713e-11
Betula	eq_ID	26, FIN-10, ISL	62.7536453053664	33.017885677414	92.4894049333187	1.14578124765785e-10
Betula	eq_ID	29, 11, NOR-10, ISL	45.7404183236236	16.0046586956713	75.476177951576	1.90136107185435e-05
Betula	eq_ID	29, 12, NOR-10, ISL	70.7241456384481	40.9883860104957	100.4599052664	2.17312834394079e-11
Betula	eq_ID	41, DEU-10, ISL	91.8727917481278	62.1370321201754	121.60855137608	2.15953921411938e-11
Betula	eq_ID	6, NOR-10, ISL	0.538104032731475	-29.1976555952209	30.2738636606838	1
Betula	eq_ID	7, EST-10, ISL	67.2834933134573	37.5477336855049	97.0192529414096	2.34789965247728e-11
Betula	eq_ID	8, ESP-10, ISL	106.473005042213	76.7372454142603	136.208764670165	2.14546158616713e-11
Betula	eq_ID	mean, all-10, ISL	61.1957865994078	31.4600269714554	90.9315462273601	3.53595153157471e-10
Betula	eq_ID	15, SWE-11, 2, FIN	74.6186680813675	44.8829084534151	104.35442770932	2.15970574757307e-11
Betula	eq_ID	19, FIN-11, 2, FIN	91.2269293999599	61.4911697720076	120.962689027912	2.15969464534282e-11
Betula	eq_ID	20, 1, FIN-11, 2, FIN	97.2120196039919	67.4762599760395	126.947779231944	2.15270024028769e-11
Betula	eq_ID	26, FIN-11, 2, FIN	51.6590436134425	21.9232839854901	81.3948032413948	4.11243730513711e-07
Betula	eq_ID	29, 11, NOR-11, 2, FIN	34.6458166316997	4.91005700374737	64.3815762596521	0.00685150482822039
Betula	eq_ID	29, 12, NOR-11, 2, FIN	59.6295439465241	29.8937843185718	89.3653035744765	1.17872822613663e-09
Betula	eq_ID	41, DEU-11, 2, FIN	80.7781900562038	51.0424304282515	110.513949684156	2.16230366945069e-11
Betula	eq_ID	6, NOR-11, 2, FIN	-10.5564976591925	-40.2922572871448	19.1792619687599	0.99721739664072
Betula	eq_ID	7, EST-11, 2, FIN	56.1888916215334	26.453131993581	85.9246512494857	1.61409969834381e-08
Betula	eq_ID	8, ESP-11, 2, FIN	95.3784033502888	65.6426437223364	125.114162978241	2.15900630706756e-11
Betula	eq_ID	mean, all-11, 2, FIN	50.1011849074839	20.3654252795315	79.8369445354362	1.17905287244646e-06
Betula	eq_ID	19, FIN-15, SWE	16.6082613185925	-13.1274983093599	46.3440209465448	0.856252052691893
Betula	eq_ID	20, 1, FIN-15, SWE	22.5933515226244	-7.14240810532795	52.3291111505768	0.385197688406137
Betula	eq_ID	26, FIN-15, SWE	-22.959624467925	-52.6953840958773	6.77613516002735	0.356727709854409
Betula	eq_ID	29, 11, NOR-15, SWE	-39.9728514496677	-69.7086110776201	-10.2370918217154	0.000507160046758992
Betula	eq_ID	29, 12, NOR-15, SWE	-14.9891241348433	-44.7248837627957	14.746635493109	0.930495564838044
Betula	eq_ID	41, DEU-15, SWE	6.15952197483637	-23.576237653116	35.8952816027887	0.999995152687289
Betula	eq_ID	6, NOR-15, SWE	-85.1751657405599	-114.910925368512	-55.4394061126076	2.16101581074213e-11
Betula	eq_ID	7, EST-15, SWE	-18.4297764598341	-48.1655360877864	11.3059831681182	0.733531048400982
Betula	eq_ID	8, ESP-15, SWE	20.7597352689213	-8.97602435903104	50.4954948968737	0.538747547479683
Betula	eq_ID	mean, all-15, SWE	-24.5174831738836	-54.253242801836	5.21827645406874	0.248358109040422
Betula	eq_ID	20, 1, FIN-19, FIN	5.98509020403193	-23.7506694239204	35.7208498319843	0.99999664100403
Betula	eq_ID	26, FIN-19, FIN	-39.5678857865175	-69.3036454144698	-9.83212615856512	0.000627517868917016
Betula	eq_ID	29, 11, NOR-19, FIN	-56.5811127682602	-86.3168723962126	-26.8453531403079	1.20503742540023e-08
Betula	eq_ID	29, 12, NOR-19, FIN	-31.5973854534358	-61.3331450813881	-1.86162582548344	0.0247489982011718
Betula	eq_ID	41, DEU-19, FIN	-10.4487393437561	-40.1844989717085	19.2870202841962	0.99750255041752
Betula	eq_ID	6, NOR-19, FIN	-101.783427059152	-131.519186687105	-72.0476674312	2.14546158616713e-11
Betula	eq_ID	7, EST-19, FIN	-35.0380377784266	-64.7737974063789	-5.30227815047422	0.00574248383283715
Betula	eq_ID	8, ESP-19, FIN	4.15147395032884	-25.5842856776235	33.8872335782812	0.999999972574776
Betula	eq_ID	mean, all-19, FIN	-41.1257444924761	-70.8615041204284	-11.3899848645237	0.000273042963631953
Betula	eq_ID	26, FIN-20, 1, FIN	-45.5529759905494	-75.2887356185017	-15.817216362597	2.13070346302136e-05
Betula	eq_ID	29, 11, NOR-20, 1, FIN	-62.5662029722921	-92.3019626002445	-32.8304433443398	1.3014300748182e-10
Betula	eq_ID	29, 12, NOR-20, 1, FIN	-37.5824756574677	-67.3182352854201	-7.84671602951538	0.00172113439839516
Betula	eq_ID	41, DEU-20, 1, FIN	-16.433829547788	-46.1695891757404	13.3019300801643	0.865907774693309
Betula	eq_ID	6, NOR-20, 1, FIN	-107.768517263184	-137.504276891137	-78.032757635232	2.14546158616713e-11
Betula	eq_ID	7, EST-20, 1, FIN	-41.0231279824585	-70.7588876104109	-11.2873683545062	0.00028873634494675
Betula	eq_ID	8, ESP-20, 1, FIN	-1.8336162537031	-31.5693758816554	27.9021433742492	1
Betula	eq_ID	mean, all-20, 1, FIN	-47.110834696508	-76.8465943244604	-17.3750750685557	8.15248400143354e-06
Betula	eq_ID	29, 11, NOR-26, FIN	-17.0132269817427	-46.7489866096951	12.7225326462096	0.832324259511496
Betula	eq_ID	29, 12, NOR-26, FIN	7.97050033308167	-21.7652592948707	37.706259961034	0.999882763104781
Betula	eq_ID	41, DEU-26, FIN	29.1191464427614	-0.616613185190985	58.8549060707137	0.0622119709146811
Betula	eq_ID	6, NOR-26, FIN	-62.2155412726349	-91.9513009005873	-32.4797816446826	1.66419544811447e-10
Betula	eq_ID	7, EST-26, FIN	4.52984800809089	-25.2059116198615	34.2656076360432	0.999999912040883
Betula	eq_ID	8, ESP-26, FIN	43.7193597368463	13.983600108894	73.4551193647986	6.33125976252646e-05
Betula	eq_ID	mean, all-26, FIN	-1.55785870595861	-31.293618333911	28.1779009219937	1
Betula	eq_ID	29, 12, NOR-29, 11, NOR	24.9837273148244	-4.75203231312793	54.7194869427768	0.220423032519331
Betula	eq_ID	41, DEU-29, 11, NOR	46.1323734245041	16.3966137965518	75.8681330524565	1.49618188074463e-05
Betula	eq_ID	6, NOR-29, 11, NOR	-45.2023142908922	-74.9380739188445	-15.4665546629398	2.63329149639002e-05
Betula	eq_ID	7, EST-29, 11, NOR	21.5430749898336	-8.19268463811871	51.278834617786	0.47151406560004
Betula	eq_ID	8, ESP-29, 11, NOR	60.732586718589	30.9968270906367	90.4683463465414	5.03434072207654e-10
Betula	eq_ID	mean, all-29, 11, NOR	15.4553682757841	-14.2803913521682	45.1911279037365	0.912633493951704
Betula	eq_ID	41, DEU-29, 12, NOR	21.1486461096797	-8.58711351827266	50.884405737632	0.505193927765671
Betula	eq_ID	6, NOR-29, 12, NOR	-70.1860416057166	-99.9218012336689	-40.4502819777642	2.17945661518115e-11
Betula	eq_ID	7, EST-29, 12, NOR	-3.44065232499078	-33.1764119529431	26.2951073029616	0.9999999978313
Betula	eq_ID	8, ESP-29, 12, NOR	35.7488594037646	6.01309977581228	65.484619031717	0.00414354429349029
Betula	eq_ID	mean, all-29, 12, NOR	-9.52835903904028	-39.2641186669926	20.2074005889121	0.999081009090232
Betula	eq_ID	6, NOR-41, DEU	-91.3346877153963	-121.070447343349	-61.5989280874439	2.15946149850765e-11
Betula	eq_ID	7, EST-41, DEU	-24.5892984346705	-54.3250580626228	5.14646119328188	0.243914070163442
Betula	eq_ID	8, ESP-41, DEU	14.6002132940849	-15.1355463338674	44.3359729220373	0.943317230610427
Betula	eq_ID	mean, all-41, DEU	-30.67700514872	-60.4127647766723	-0.941245520767623	0.0353211635706921
Betula	eq_ID	7, EST-6, NOR	66.7453892807258	37.0096296527735	96.4811489086782	2.46516140833819e-11
Betula	eq_ID	8, ESP-6, NOR	105.934901009481	76.1991413815289	135.670660637434	2.14546158616713e-11
Betula	eq_ID	mean, all-6, NOR	60.6576825666763	30.921922938724	90.3934421946286	5.3321880244539e-10
Betula	eq_ID	8, ESP-7, EST	39.1895117287554	9.45375210080306	68.9252713567078	0.000764001660873093
Betula	eq_ID	mean, all-7, EST	-6.0877067140495	-35.8234663420019	23.6480529139028	0.999995825774324
Betula	eq_ID	mean, all-8, ESP	-45.2772184428049	-75.0129780707573	-15.5414588148526	2.51716905610433e-05
Alnus	eq_ID	23, 4, LVA-14, USA	58.0283052016214	26.7601502384356	89.2964601648072	1.3100537477051e-07
Alnus	eq_ID	23, 5, LVA-14, USA	56.1623354228049	24.8941804596191	87.4304903859908	4.15521766994331e-07
Alnus	eq_ID	24, 1, GBR-14, USA	-4.27572369832436	-35.5438786615102	26.9924312648614	0.999997543103619
Alnus	eq_ID	27, ESP-14, USA	86.0499712025274	54.7818162393416	117.318126165713	0
Alnus	eq_ID	28, TUR-14, USA	15.1424654474656	-16.1256895157202	46.4106204106514	0.899211542627123
Alnus	eq_ID	32, SWE-14, USA	31.1700628824799	-0.0980920807059071	62.4382178456657	0.0515589435425842
Alnus	eq_ID	39, POL-14, USA	69.7657797007706	38.4976247375848	101.033934663956	2.54991583403807e-11
Alnus	eq_ID	40, POL-14, USA	74.1697855103083	42.9016305471225	105.437940473494	0
Alnus	eq_ID	41, DEU-14, USA	50.9922981498889	19.724143186703	82.2604531130747	8.40802945245578e-06
Alnus	eq_ID	mean, all-14, USA	43.7205279819544	12.4523730187686	74.9886829451402	0.000354891985834049
Alnus	eq_ID	23, 5, LVA-23, 4, LVA	-1.86596977881649	-33.1341247420023	29.4021851843693	0.999999999282172
Alnus	eq_ID	24, 1, GBR-23, 4, LVA	-62.3040288999458	-93.5721838631316	-31.03587393676	8.10640621295988e-09
Alnus	eq_ID	27, ESP-23, 4, LVA	28.021666000906	-3.24648896227985	59.2898209640918	0.127751417903856
Alnus	eq_ID	28, TUR-23, 4, LVA	-42.8858397541558	-74.1539947173416	-11.61768479097	0.000525067207528096
Alnus	eq_ID	32, SWE-23, 4, LVA	-26.8582423191415	-58.1263972823273	4.40991264404427	0.171651537442693
Alnus	eq_ID	39, POL-23, 4, LVA	11.7374744991492	-19.5306804640366	43.005629462335	0.981714004050007
Alnus	eq_ID	40, POL-23, 4, LVA	16.1414803086869	-15.1266746544989	47.4096352718727	0.854850530232371
Alnus	eq_ID	41, DEU-23, 4, LVA	-7.03600705173258	-38.3041620149184	24.2321479114532	0.999739938165323
Alnus	eq_ID	mean, all-23, 4, LVA	-14.307777219667	-45.5759321828528	16.9603777435188	0.928750471418933
Alnus	eq_ID	24, 1, GBR-23, 5, LVA	-60.4380591211293	-91.7062140843151	-29.1699041579435	2.79602730968165e-08
Alnus	eq_ID	27, ESP-23, 5, LVA	29.8876357797224	-1.38051918346336	61.1557907429083	0.0760074894260665
Alnus	eq_ID	28, TUR-23, 5, LVA	-41.0198699753393	-72.2880249385251	-9.75171501215353	0.00122392386596404
Alnus	eq_ID	32, SWE-23, 5, LVA	-24.992272540325	-56.2604275035109	6.27588242286076	0.262878379005961
Alnus	eq_ID	39, POL-23, 5, LVA	13.6034442779657	-17.6647106852202	44.8715992411515	0.948563129860032
Alnus	eq_ID	40, POL-23, 5, LVA	18.0074500875034	-13.2607048756824	49.2756050506892	0.74724958461615
Alnus	eq_ID	41, DEU-23, 5, LVA	-5.17003727291609	-36.4381922361019	26.0981176902697	0.999984952396205
Alnus	eq_ID	mean, all-23, 5, LVA	-12.4418074408505	-43.7099624040363	18.8263475223353	0.972110122395557
Alnus	eq_ID	27, ESP-24, 1, GBR	90.3256949008517	59.0575399376659	121.593849864038	0
Alnus	eq_ID	28, TUR-24, 1, GBR	19.41818914579	-11.8499658173958	50.6863441089758	0.649491667264763
Alnus	eq_ID	32, SWE-24, 1, GBR	35.4457865808043	4.17763161761845	66.7139415439901	0.0119023538464034
Alnus	eq_ID	39, POL-24, 1, GBR	74.041503399095	42.7733484359091	105.309658362281	0
Alnus	eq_ID	40, POL-24, 1, GBR	78.4455092086327	47.1773542454469	109.713664171819	0
Alnus	eq_ID	41, DEU-24, 1, GBR	55.2680218482132	23.9998668850274	86.536176811399	7.13279562081226e-07
Alnus	eq_ID	mean, all-24, 1, GBR	47.9962516802788	16.728096717093	79.2644066434646	4.21664401015764e-05
Alnus	eq_ID	28, TUR-27, ESP	-70.9075057550618	-102.175660718248	-39.639350791876	2.17037499083972e-12
Alnus	eq_ID	32, SWE-27, ESP	-54.8799083200475	-86.1480632832333	-23.6117533568617	8.994324809386e-07
Alnus	eq_ID	39, POL-27, ESP	-16.2841915017568	-47.5523464649426	14.983963461429	0.847717169060213
Alnus	eq_ID	40, POL-27, ESP	-11.880185692219	-43.1483406554049	19.3879692709668	0.980013822289664
Alnus	eq_ID	41, DEU-27, ESP	-35.0576730526385	-66.3258280158243	-3.78951808945273	0.0137391682676935
Alnus	eq_ID	mean, all-27, ESP	-42.329443220573	-73.5975981837588	-11.0612882573872	0.00067868234475088
Alnus	eq_ID	32, SWE-28, TUR	16.0275974350143	-15.2405575281715	47.2957523982001	0.860402130203016
Alnus	eq_ID	39, POL-28, TUR	54.623314253305	23.3551592901192	85.8914692164908	1.0475473259941e-06
Alnus	eq_ID	40, POL-28, TUR	59.0273200628427	27.7591650996569	90.2954750260285	6.95691162455603e-08
Alnus	eq_ID	41, DEU-28, TUR	35.8498327024232	4.58167773923744	67.117987665609	0.0102286991574969
Alnus	eq_ID	mean, all-28, TUR	28.5780625344888	-2.69009242869701	59.8462174976746	0.11006026542147
Alnus	eq_ID	39, POL-32, SWE	38.5957168182907	7.32756185510489	69.8638717814765	0.00345281223905625
Alnus	eq_ID	40, POL-32, SWE	42.9997226278284	11.7315676646426	74.2678775910143	0.000497978122953713
Alnus	eq_ID	41, DEU-32, SWE	19.822235267409	-11.4459196957768	51.0903902305948	0.619906591050917
Alnus	eq_ID	mean, all-32, SWE	12.5504650994745	-18.7176898637113	43.8186200626603	0.97034038666647
Alnus	eq_ID	40, POL-39, POL	4.40400580953775	-26.8641491536481	35.6721607727236	0.999996735778144
Alnus	eq_ID	41, DEU-39, POL	-18.7734815508817	-50.0416365140675	12.4946734123041	0.695456718736243
Alnus	eq_ID	mean, all-39, POL	-26.0452517188162	-57.313406682002	5.22290324436961	0.208197537408553
Alnus	eq_ID	41, DEU-40, POL	-23.1774873604195	-54.4456423236053	8.09066760276631	0.375363814487224
Alnus	eq_ID	mean, all-40, POL	-30.4492575283539	-61.7174124915397	0.818897434831865	0.0643236955196531
Alnus	eq_ID	mean, all-41, DEU	-7.27177016793445	-38.5399251311203	23.9963847952514	0.999650510810543
