# Supplementary material for: Do current biomass equations for Alnus glutinosa and Betula pubescens misestimate carbon stocks at peatland sites?
Source: Carbon Balance Manag. 2026 Jan 3;21:1. doi: 10.1186/s13021-025-00360-x (PMC12771796; doi:10.1186/s13021-025-00360-x)
Supplement: Supplementary file 3 — Additional file 3: Results of the Tukey-HSD test for biomass by site type: Additional file 3 displays the results of the Tukey test comparing the WAG results of equations which were parametrised for peatland or mineral plots for significant differences. The species for which the differences were tested is listed in “species”. Column “contrast” shows which site type was tested against which, where “yes” means the equation was parametrised for peatland, “no” means the equation was parametrised for forests on mineral soils and “partly”, refers to equations that were developed with data from mineral and peatland sites. The column “term” displays the variable the groups originate from, in this case the equations peat status (“peat”). Further, the table contains the difference in means (“diff”), the confidence levels (“conf.low”, “conf.high”), and the adjusted p-values (“adj.p.value”) for all possible pairs. [file 13021_2025_360_MOESM3_ESM.csv]

species	term	contrast	diff	conf.low	conf.high	adj.p.value
Betula	peat	partly-no	5.52718400470401	-10.2452571824483	21.2996251918564	0.689694258971561
Betula	peat	yes-no	16.6811233925795	6.78161512038928	26.5806316647696	0.000232664978280561
Betula	peat	yes-partly	11.1539393878754	-6.21094684676589	28.5188256225168	0.288240912206855
Alnus	peat	partly-no	-10.3131160458614	-27.5998388127555	6.9736067210327	0.341713220137994
Alnus	peat	yes-no	32.6866065819626	15.3998838150684	49.9733293488567	2.81010244336244e-05
Alnus	peat	yes-partly	42.999722627824	19.9507589386318	66.0486863170161	3.68728295359055e-05
