# Supplementary material for: Do current biomass equations for Alnus glutinosa and Betula pubescens misestimate carbon stocks at peatland sites?
Source: Carbon Balance Manag. 2026 Jan 3;21:1. doi: 10.1186/s13021-025-00360-x (PMC12771796; doi:10.1186/s13021-025-00360-x)
Supplement: Supplementary file 4 — Additional file 4: Results of the Tukey-HSD test for carbon stocks by equation: Additional file 2 displays the results of the Tukey-HSD test comparing the C stock results of all biomass equations per species (“species) for significant differences. Column “contrast” shows which equations results were tested against which, while “term” displays the variable the groups originate from, in this case the equations IDs (“eq_ID”). Further, the table contains the difference in means (“diff”), the confidence levels (“conf.low”, “conf.high”) and the adjusted p-values (“adj.p.value”) for all possible pairs. [file 13021_2025_360_MOESM4_ESM.csv]

my.spec	term	contrast	estimate	conf.low	conf.high	adj.p.value
Betula	eq_ID	1, 2, DEU-1, 1, DEU	2.19227180053306	-23.4424400512886	27.8269836523547	0.99999999995622
Betula	eq_ID	10, ISL-1, 1, DEU	-11.2464734251911	-36.8811852770128	14.3882384266306	0.975410831772482
Betula	eq_ID	11, 2, FIN-1, 1, DEU	-8.7501077726783	-34.3848196245	16.8846040791434	0.997859000355927
Betula	eq_ID	15, SWE-1, 1, DEU	9.12628002531716	-16.5084318265045	34.7609918771388	0.996673837161919
Betula	eq_ID	19, FIN-1, 1, DEU	12.9547939051748	-12.6799179466469	38.5895057569965	0.922800467024267
Betula	eq_ID	20, 1, FIN-1, 1, DEU	14.1126008205984	-11.5221110312233	39.7473126724201	0.860007228037438
Betula	eq_ID	26, FIN-1, 1, DEU	3.55299894848327	-22.0817129033384	29.187710800305	0.99999996873383
Betula	eq_ID	29, 11, NOR-1, 1, DEU	-0.484891718018808	-26.1196035698405	25.1498201338029	1
Betula	eq_ID	29, 12, NOR-1, 1, DEU	5.3956173566486	-20.2390944951731	31.0303292084703	0.999992691598672
Betula	eq_ID	41, DEU-1, 1, DEU	10.5343340994978	-15.1003777523239	36.1690459513195	0.986371264480098
Betula	eq_ID	6, NOR-1, 1, DEU	-11.3978197342419	-37.0325315860635	14.2368921175798	0.972383817482219
Betula	eq_ID	7, EST-1, 1, DEU	4.80847551738731	-20.8262363344344	30.443187369209	0.999998320332038
Betula	eq_ID	8, ESP-1, 1, DEU	13.9775343879218	-11.6571774638999	39.6122462397435	0.868547954593642
Betula	eq_ID	mean, all-1, 1, DEU	3.19825815795945	-22.4364536938622	28.8329700097811	0.999999992400932
Betula	eq_ID	10, ISL-1, 2, DEU	-13.4387452257242	-39.0734570775459	12.1959666260975	0.89942348810766
Betula	eq_ID	11, 2, FIN-1, 2, DEU	-10.9423795732114	-36.577091425033	14.6923322786103	0.980713784526913
Betula	eq_ID	15, SWE-1, 2, DEU	6.9340082247841	-18.7007036270376	32.5687200766058	0.999842818625652
Betula	eq_ID	19, FIN-1, 2, DEU	10.7625221046418	-14.8721897471799	36.3972339564634	0.983399492245001
Betula	eq_ID	20, 1, FIN-1, 2, DEU	11.9203290200654	-13.7143828317563	37.555040871887	0.959715462812022
Betula	eq_ID	26, FIN-1, 2, DEU	1.36072714795021	-24.2739847038715	26.9954389997719	1
Betula	eq_ID	29, 11, NOR-1, 2, DEU	-2.67716351855187	-28.3118753703735	22.9575483332698	0.999999999321167
Betula	eq_ID	29, 12, NOR-1, 2, DEU	3.20334555611554	-22.4313662957061	28.8380574079372	0.999999992236089
Betula	eq_ID	41, DEU-1, 2, DEU	8.34206229896474	-17.2926495528569	33.9767741507864	0.998718040515576
Betula	eq_ID	6, NOR-1, 2, DEU	-13.5900915347749	-39.2248033865966	12.0446203170468	0.89126877893563
Betula	eq_ID	7, EST-1, 2, DEU	2.61620371685425	-23.0185081349674	28.2509155686759	0.999999999504395
Betula	eq_ID	8, ESP-1, 2, DEU	11.7852625873888	-13.8494492644329	37.4199744392104	0.963338659843421
Betula	eq_ID	mean, all-1, 2, DEU	1.00598635742639	-24.6287254943953	26.6406982092481	1
Betula	eq_ID	11, 2, FIN-10, ISL	2.49636565251281	-23.1383461993089	28.1310775043345	0.999999999739057
Betula	eq_ID	15, SWE-10, ISL	20.3727534505083	-5.2619584013134	46.00746530233	0.299246969464065
Betula	eq_ID	19, FIN-10, ISL	24.2012673303659	-1.43344452145574	49.8359791821876	0.0875332771969543
Betula	eq_ID	20, 1, FIN-10, ISL	25.3590742457895	-0.275637606032138	50.9937860976112	0.0559016095876477
Betula	eq_ID	26, FIN-10, ISL	14.7994723736744	-10.8352394781473	40.4341842254961	0.811779584880848
Betula	eq_ID	29, 11, NOR-10, ISL	10.7615817071723	-14.8731301446494	36.396293558994	0.983412712230599
Betula	eq_ID	29, 12, NOR-10, ISL	16.6420907818397	-8.99262106998197	42.2768026336614	0.650036621930531
Betula	eq_ID	41, DEU-10, ISL	21.7808075246889	-3.85390432713276	47.4155193765106	0.199744980805619
Betula	eq_ID	6, NOR-10, ISL	-0.151346309050744	-25.7860581608724	25.4833655427709	1
Betula	eq_ID	7, EST-10, ISL	16.0549489425784	-9.57976290924325	41.6896607944001	0.705576564543846
Betula	eq_ID	8, ESP-10, ISL	25.2240078131129	-0.41070403870874	50.8587196649346	0.05900366540334
Betula	eq_ID	mean, all-10, ISL	14.4447315831506	-11.1899802686711	40.0794434349722	0.83766869616935
Betula	eq_ID	15, SWE-11, 2, FIN	17.8763877979955	-7.75832405382621	43.5110996498171	0.528042200166535
Betula	eq_ID	19, FIN-11, 2, FIN	21.7049016778531	-3.92981017396855	47.3396135296748	0.204446523416714
Betula	eq_ID	20, 1, FIN-11, 2, FIN	22.8627085932767	-2.77200325854495	48.4974204450984	0.14087040554397
Betula	eq_ID	26, FIN-11, 2, FIN	12.3031067211616	-13.3316051306601	37.9378185729833	0.948014881286537
Betula	eq_ID	29, 11, NOR-11, 2, FIN	8.2652160546595	-17.3694957971622	33.8999279064812	0.99884109743359
Betula	eq_ID	29, 12, NOR-11, 2, FIN	14.1457251293269	-11.4889867224948	39.7804369811486	0.857864222267026
Betula	eq_ID	41, DEU-11, 2, FIN	19.2844418721761	-6.35026997964557	44.9191537239978	0.392618170525656
Betula	eq_ID	6, NOR-11, 2, FIN	-2.64771196156355	-28.2824238133852	22.9869998902581	0.999999999416331
Betula	eq_ID	7, EST-11, 2, FIN	13.5585832900656	-12.0761285617561	39.1932951418873	0.892999868993261
Betula	eq_ID	8, ESP-11, 2, FIN	22.7276421606001	-2.90706969122155	48.3623540124218	0.147407958437559
Betula	eq_ID	mean, all-11, 2, FIN	11.9483659306378	-13.6863459211839	37.5830777824594	0.958931291903045
Betula	eq_ID	19, FIN-15, SWE	3.82851387985766	-21.806197971964	29.4632257316793	0.999999915314739
Betula	eq_ID	20, 1, FIN-15, SWE	4.98632079528127	-20.6483910565404	30.6210326471029	0.999997320822369
Betula	eq_ID	26, FIN-15, SWE	-5.57328107683389	-31.2079929286556	20.0614307749878	0.999989015470178
Betula	eq_ID	29, 11, NOR-15, SWE	-9.61117174333597	-35.2458835951577	16.0235401084857	0.994372165301974
Betula	eq_ID	29, 12, NOR-15, SWE	-3.73066266866856	-29.3653745204902	21.9040491831531	0.999999940000175
Betula	eq_ID	41, DEU-15, SWE	1.40805407418064	-24.226657777641	27.0427659260023	1
Betula	eq_ID	6, NOR-15, SWE	-20.524099759559	-46.1588116113807	5.11061209226266	0.287331800004934
Betula	eq_ID	7, EST-15, SWE	-4.31780450792985	-29.9525163597515	21.3169073438918	0.999999585643433
Betula	eq_ID	8, ESP-15, SWE	4.85125436260466	-20.783457489217	30.4859662144263	0.999998117249638
Betula	eq_ID	mean, all-15, SWE	-5.92802186735771	-31.5627337191794	19.706689984464	0.999976328551172
Betula	eq_ID	20, 1, FIN-19, FIN	1.15780691542361	-24.4769049363981	26.7925187672453	1
Betula	eq_ID	26, FIN-19, FIN	-9.40179495669155	-35.0365068085132	16.2329168951301	0.995490467535247
Betula	eq_ID	29, 11, NOR-19, FIN	-13.4396856231936	-39.0743974750153	12.1950262286281	0.899374068336312
Betula	eq_ID	29, 12, NOR-19, FIN	-7.55917654852622	-33.1938884003479	18.0755353032955	0.999572468184258
Betula	eq_ID	41, DEU-19, FIN	-2.42045980567702	-28.0551716574987	23.2142520461447	0.999999999829093
Betula	eq_ID	6, NOR-19, FIN	-24.3526136394167	-49.9873254912384	1.282098212405	0.0827063866897726
Betula	eq_ID	7, EST-19, FIN	-8.14631838778751	-33.7810302396092	17.4883934640342	0.999011420368793
Betula	eq_ID	8, ESP-19, FIN	1.022740482747	-24.6119713690747	26.6574523345687	1
Betula	eq_ID	mean, all-19, FIN	-9.75653574721537	-35.391247599037	15.8781761046063	0.993467717473251
Betula	eq_ID	26, FIN-20, 1, FIN	-10.5596018721152	-36.1943137239368	15.0751099797065	0.986064818143169
Betula	eq_ID	29, 11, NOR-20, 1, FIN	-14.5974925386172	-40.2322043904389	11.0372193132044	0.826770921468068
Betula	eq_ID	29, 12, NOR-20, 1, FIN	-8.71698346394983	-34.3516953157715	16.9177283878719	0.997943439696902
Betula	eq_ID	41, DEU-20, 1, FIN	-3.57826672110063	-29.2129785729223	22.0564451307211	0.9999999656231
Betula	eq_ID	6, NOR-20, 1, FIN	-25.5104205548403	-51.145132406662	0.124291296981394	0.0525916241705459
Betula	eq_ID	7, EST-20, 1, FIN	-9.30412530321112	-34.9388371550328	16.3305865486106	0.995944803707282
Betula	eq_ID	8, ESP-20, 1, FIN	-0.135066432676602	-25.7697782844983	25.4996454191451	1
Betula	eq_ID	mean, all-20, 1, FIN	-10.914342662639	-36.5490545144607	14.7203691891827	0.981153490028081
Betula	eq_ID	29, 11, NOR-26, FIN	-4.03789066650208	-29.6726025183238	21.5968211853196	0.999999828488419
Betula	eq_ID	29, 12, NOR-26, FIN	1.84261840816532	-23.7920934436564	27.477330259987	0.999999999996081
Betula	eq_ID	41, DEU-26, FIN	6.98133515101453	-18.6533767008072	32.6160470028362	0.999829721891067
Betula	eq_ID	6, NOR-26, FIN	-14.9508186827251	-40.5855305345468	10.6838931690965	0.800125681628958
Betula	eq_ID	7, EST-26, FIN	1.25547656890404	-24.3792352829176	26.8901884207257	1
Betula	eq_ID	8, ESP-26, FIN	10.4245354394386	-15.2101764123831	36.0592472912602	0.987640896153112
Betula	eq_ID	mean, all-26, FIN	-0.354740790523824	-25.9894526423455	25.2799710612979	1
Betula	eq_ID	29, 12, NOR-29, 11, NOR	5.8805090746674	-19.7542027771543	31.5152209264891	0.999978569960957
Betula	eq_ID	41, DEU-29, 11, NOR	11.0192258175166	-14.6154860343051	36.6539376693383	0.979467289220246
Betula	eq_ID	6, NOR-29, 11, NOR	-10.912928016223	-36.5476398680447	14.7217838355986	0.981175465648473
Betula	eq_ID	7, EST-29, 11, NOR	5.29336723540612	-20.3413446164156	30.9280790872278	0.999994262208978
Betula	eq_ID	8, ESP-29, 11, NOR	14.4624261059406	-11.172285745881	40.0971379577623	0.836426185927803
Betula	eq_ID	mean, all-29, 11, NOR	3.68314987597826	-21.9515619758434	29.3178617277999	0.999999949427234
Betula	eq_ID	41, DEU-29, 12, NOR	5.1387167428492	-20.4959951089725	30.7734285946709	0.999996063606187
Betula	eq_ID	6, NOR-29, 12, NOR	-16.7934370908905	-42.4281489427121	8.84127476093122	0.635330247523215
Betula	eq_ID	7, EST-29, 12, NOR	-0.587141839261285	-26.221853691083	25.0475700125604	1
Betula	eq_ID	8, ESP-29, 12, NOR	8.58191703127323	-17.0527948205485	34.2166288830949	0.998259017811401
Betula	eq_ID	mean, all-29, 12, NOR	-2.19735919868915	-27.8320710505108	23.4373526531325	0.999999999954801
Betula	eq_ID	6, NOR-41, DEU	-21.9321538337397	-47.5668656855613	3.70255801808202	0.190597523349785
Betula	eq_ID	7, EST-41, DEU	-5.72585858211049	-31.3605704339322	19.9088532697112	0.999984606710441
Betula	eq_ID	8, ESP-41, DEU	3.44320028842402	-22.1915115633977	29.0779121402457	0.999999979474275
Betula	eq_ID	mean, all-41, DEU	-7.33607594153835	-32.97078779336	18.2986359102833	0.999696744812704
Betula	eq_ID	7, EST-6, NOR	16.2062952516292	-9.42841660019251	41.8410071034508	0.691530683226115
Betula	eq_ID	8, ESP-6, NOR	25.3753541221637	-0.259357729657996	51.0100659739854	0.0555372524662895
Betula	eq_ID	mean, all-6, NOR	14.5960778922013	-11.0386339596204	40.230789744023	0.826873601392673
Betula	eq_ID	8, ESP-7, EST	9.16905887053451	-16.4656529812872	34.8037707223562	0.996509428555147
Betula	eq_ID	mean, all-7, EST	-1.61021735942786	-27.2449292112495	24.0244944923938	0.999999999999565
Betula	eq_ID	mean, all-8, ESP	-10.7792762299624	-36.4139880817841	14.8554356218593	0.983162564810098
Alnus	eq_ID	23, 4, LVA-14, USA	18.3866928522538	-15.6189914295048	52.3923771340125	0.80377513758633
Alnus	eq_ID	23, 5, LVA-14, USA	17.4601827026866	-16.5455015790721	51.4658669844453	0.84996745968563
Alnus	eq_ID	24, 1, GBR-14, USA	-0.957247908448956	-34.9629321902076	33.0484363733097	0.999999999999703
Alnus	eq_ID	27, ESP-14, USA	26.6272723135236	-7.37841196823504	60.6329565952823	0.284350846549738
Alnus	eq_ID	28, TUR-14, USA	6.12591706069276	-27.8797672210659	40.1316013424514	0.999960690632309
Alnus	eq_ID	32, SWE-14, USA	11.068728155181	-22.9369561265777	45.0744124369397	0.993135932647742
Alnus	eq_ID	39, POL-14, USA	21.8506934800175	-12.1549908017411	55.8563777617762	0.586896901978702
Alnus	eq_ID	40, POL-14, USA	23.2291236171932	-10.7765606645655	57.2348078989518	0.493005582527032
Alnus	eq_ID	41, DEU-14, USA	15.4719726011584	-18.5337116806003	49.477656882917	0.92559729495201
Alnus	eq_ID	mean, all-14, USA	13.9263334874258	-20.0793507943329	47.9320177691845	0.962541971385791
Alnus	eq_ID	23, 5, LVA-23, 4, LVA	-0.926510149567235	-34.9321944313259	33.0791741321914	1
Alnus	eq_ID	24, 1, GBR-23, 4, LVA	-19.3439407607028	-53.3496250424615	14.6617435210559	0.749622866951577
Alnus	eq_ID	27, ESP-23, 4, LVA	8.24057946126979	-25.7651048204889	42.2462637430285	0.999420312503985
Alnus	eq_ID	28, TUR-23, 4, LVA	-12.2607757915611	-46.2664600733197	21.7449084901976	0.984939346007956
Alnus	eq_ID	32, SWE-23, 4, LVA	-7.31796469707283	-41.3236489788315	26.6877195846858	0.999798852576365
Alnus	eq_ID	39, POL-23, 4, LVA	3.46400062776368	-30.541683653995	37.4696849095223	0.999999833793451
Alnus	eq_ID	40, POL-23, 4, LVA	4.84243076493934	-29.1632535168193	38.848115046698	0.999995739181788
Alnus	eq_ID	41, DEU-23, 4, LVA	-2.91472025109547	-36.9204045328541	31.0909640306632	0.99999996945155
Alnus	eq_ID	mean, all-23, 4, LVA	-4.46035936482803	-38.4660436465867	29.5453249169306	0.999998064464755
Alnus	eq_ID	24, 1, GBR-23, 5, LVA	-18.4174306111356	-52.4231148928942	15.5882536706231	0.802132338973124
Alnus	eq_ID	27, ESP-23, 5, LVA	9.16708961083702	-24.8385946709216	43.1727738925957	0.998542272868212
Alnus	eq_ID	28, TUR-23, 5, LVA	-11.3342656419938	-45.3399499237525	22.6714186397648	0.991732947970343
Alnus	eq_ID	32, SWE-23, 5, LVA	-6.3914545475056	-40.3971388292643	27.6142297342531	0.999941706261088
Alnus	eq_ID	39, POL-23, 5, LVA	4.39051077733092	-29.6151735044278	38.3961950590896	0.999998337605464
Alnus	eq_ID	40, POL-23, 5, LVA	5.76894091450657	-28.2367433672521	39.7746251962652	0.999977581747871
Alnus	eq_ID	41, DEU-23, 5, LVA	-1.98821010152823	-35.9938943832869	32.0174741802304	0.999999999304916
Alnus	eq_ID	mean, all-23, 5, LVA	-3.53384921526079	-37.5395334970195	30.4718350664979	0.999999797988037
Alnus	eq_ID	27, ESP-24, 1, GBR	27.5845202219726	-6.42116405978608	61.5902045037313	0.2363014103766
Alnus	eq_ID	28, TUR-24, 1, GBR	7.08316496914172	-26.922519312617	41.0888492509004	0.999850322600042
Alnus	eq_ID	32, SWE-24, 1, GBR	12.02597606363	-21.9797082181287	46.0316603453886	0.98697391107861
Alnus	eq_ID	39, POL-24, 1, GBR	22.8079413884665	-11.1977428932922	56.8136256702252	0.521553122952145
Alnus	eq_ID	40, POL-24, 1, GBR	24.1863715256421	-9.81931275611653	58.1920558074008	0.429539615665741
Alnus	eq_ID	41, DEU-24, 1, GBR	16.4292205096073	-17.5764637721513	50.434904791366	0.893284379241768
Alnus	eq_ID	mean, all-24, 1, GBR	14.8835813958748	-19.1221028858839	48.8892656776334	0.941773611947413
Alnus	eq_ID	28, TUR-27, ESP	-20.5013552528309	-54.5070395345895	13.5043290289278	0.677226834465309
Alnus	eq_ID	32, SWE-27, ESP	-15.5585441583426	-49.5642284401013	18.447140123416	0.922984829786216
Alnus	eq_ID	39, POL-27, ESP	-4.77657883350611	-38.7822631152648	29.2291054482526	0.999996262646455
Alnus	eq_ID	40, POL-27, ESP	-3.39814869633045	-37.4038329780891	30.6075355854282	0.999999862242388
Alnus	eq_ID	41, DEU-27, ESP	-11.1552997123653	-45.1609839941239	22.8503845693934	0.992701546449995
Alnus	eq_ID	mean, all-27, ESP	-12.7009388260978	-46.7066231078565	21.3047454556608	0.980461186815035
Alnus	eq_ID	32, SWE-28, TUR	4.94281109448825	-29.0628731872704	38.9484953762469	0.99999481595465
Alnus	eq_ID	39, POL-28, TUR	15.7247764193248	-18.2809078624339	49.7304607010834	0.917797676973192
Alnus	eq_ID	40, POL-28, TUR	17.1032065565004	-16.9024777252583	51.1088908382591	0.865958995140645
Alnus	eq_ID	41, DEU-28, TUR	9.34605554046561	-24.6596287412931	43.3517398222243	0.998282321291038
Alnus	eq_ID	mean, all-28, TUR	7.80041642673305	-26.2052678550256	41.8061007084917	0.999643329285898
Alnus	eq_ID	39, POL-32, SWE	10.7819653248365	-23.2237189569222	44.7876496065952	0.994427459179337
Alnus	eq_ID	40, POL-32, SWE	12.1603954620122	-21.8452888197465	46.1660797437708	0.985837641961699
Alnus	eq_ID	41, DEU-32, SWE	4.40324444597736	-29.6024398357813	38.408928727736	0.999998290527486
Alnus	eq_ID	mean, all-32, SWE	2.8576053322448	-31.1480789495139	36.8632896140035	0.999999974859367
Alnus	eq_ID	40, POL-39, POL	1.37843013717566	-32.627254144583	35.3841144189343	0.999999999981841
Alnus	eq_ID	41, DEU-39, POL	-6.37872087885915	-40.3844051606178	27.6269634028995	0.999942772605258
Alnus	eq_ID	mean, all-39, POL	-7.92435999259171	-41.9300442743504	26.081324289167	0.999589668750913
Alnus	eq_ID	41, DEU-40, POL	-7.7571510160348	-41.7628352977935	26.2485332657239	0.99966057947262
Alnus	eq_ID	mean, all-40, POL	-9.30279012976737	-43.308474411526	24.7028941519913	0.998348489177866
Alnus	eq_ID	mean, all-41, DEU	-1.54563911373256	-35.5513233954912	32.4600451680261	0.999999999943166
