# Supplementary material for: Do current biomass equations for Alnus glutinosa and Betula pubescens misestimate carbon stocks at peatland sites?
Source: Carbon Balance Manag. 2026 Jan 3;21:1. doi: 10.1186/s13021-025-00360-x (PMC12771796; doi:10.1186/s13021-025-00360-x)
Supplement: Supplementary file 5 — Additional file 5: Results of the Tukey-HSD test for carbon stocks by site type: Additional file 5 displays the results of the Tukey-HSD test comparing the C stock results of equations which were parametrised for peatland or mineral plots for significant differences. The species for which the differences were tested is listed in “species”. Column “contrast” shows which site type was tested against which, where “yes” means the equation was parametrised for peatland, “no” means the equation was parametrised for forests on mineral soils and “partly” refers to equations that were developed with data from mineral and peatland sites. The column “term” displays the variable the groups originate from, in this case the equations peat status (“peat”). Further, the table contains the difference in means (“diff”), the confidence levels (“conf.low”, “conf.high”) and the adjusted p-values (“adj.p.value”) for all possible pairs. [file 13021_2025_360_MOESM5_ESM.csv]

species	term	contrast	diff	conf.low	conf.high	adj.p.value
Betula	peat	partly-no	1.26246611749788	-12.4028562658956	14.9277885008913	0.974228708247258
Betula	peat	yes-no	3.81522948671294	-4.76175427701434	12.3922132504402	0.547294062156415
Betula	peat	yes-partly	2.55276336921506	-12.4922614136713	17.5977881521014	0.915732972415221
Alnus	peat	partly-no	-2.05195723255447	-20.8655960531983	16.7616815880893	0.964165863784225
Alnus	peat	yes-no	10.1084382294577	-8.7052005911861	28.9220770501015	0.414997592055831
Alnus	peat	yes-partly	12.1603954620122	-12.9244562988462	37.2452472228706	0.488268885705623
