# Supplementary material for: Do current biomass equations for Alnus glutinosa and Betula pubescens misestimate carbon stocks at peatland sites?
Source: Carbon Balance Manag. 2026 Jan 3;21:1. doi: 10.1186/s13021-025-00360-x (PMC12771796; doi:10.1186/s13021-025-00360-x)
Supplement: Supplementary file 6 — Additional file 6: Results of the Welch Two Sample t-test and Wilcoxon rank sum test comparing the tree height by diameter class: Additional file 6 displays the results of statistical tests comparing the measured tree heights (H) in m grouped by diameter class (“DBH_class”) for Alnus glutinosa and Betula pubescens (“species”), DBH classes were assigned in steps of 10 cm (e.g. class 10: 0-10 cm, class 20: 10-20 cm). Further, the table contains the difference in means (“diff”), the adjusted p-values (“adj.p.value”) and the test used for the comparison, depending on the distribution of the data in the DBH class (“method”). [file 13021_2025_360_MOESM6_ESM.csv]

species	DBH_class	diff	p.value	method
Alnus glutinosa	10	-1.60783808022947	0.000383071354415563	Welch Two Sample t-test
Alnus glutinosa	20	0.44348651705802	0.197870269412109	Wilcoxon rank sum test
Alnus glutinosa	30	-2.01995947143214	1.86320446608283E-06	Wilcoxon rank sum test
Alnus glutinosa	40	0.0419225208925837	0.341386629668642	Wilcoxon rank sum test
Alnus glutinosa	50	-1.20502255958173	0.727990835649249	Wilcoxon rank sum test
Alnus glutinosa	60	4.17326063723058	0.0308707133145478	Welch Two Sample t-test
Betula pubescens	10	0.395098039215686	0.792563593947329	Welch Two Sample t-test
Betula pubescens	20	-2.00181405895692	0.00914755626572909	Welch Two Sample t-test
Betula pubescens	30	-1.41131221719457	0.0560284800906741	Welch Two Sample t-test
Betula pubescens	40	-1.20076923076923	0.456639162877075	Wilcoxon rank sum test
Betula pubescens	50	NaN	NA	NA
