# Supplementary material for: Do current biomass equations for Alnus glutinosa and Betula pubescens misestimate carbon stocks at peatland sites?
Source: Carbon Balance Manag. 2026 Jan 3;21:1. doi: 10.1186/s13021-025-00360-x (PMC12771796; doi:10.1186/s13021-025-00360-x)
Supplement: Supplementary file 7 — Additional file 7: Results of the Tukey-HSD test for individual tree woody aboveground biomass (WAG) by diameter class: Additional file 6 displays the results of the Tukey-HSD test comparing the woody aboveground biomass (WAG) in \documentclass[12pt]{minimal} \usepackage{amsmath} \usepackage{wasysym} \usepackage{amsfonts} \usepackage{amssymb} \usepackage{amsbsy} \usepackage{mathrsfs} \usepackage{upgreek} \setlength{\oddsidemargin}{-69pt} \begin{document}$$kg~tree~^{-1}$$\end{document} calcualted by 41, DEU to the overall mean WAG grouped by diameter class (“DBH_class”) for Betula pubescens (“species”). DBH classes were assigned in steps of 10 cm (e.g. class 10: 0-10 cm, class 20: 10-20 cm). “\documentclass[12pt]{minimal} \usepackage{amsmath} \usepackage{wasysym} \usepackage{amsfonts} \usepackage{amssymb} \usepackage{amsbsy} \usepackage{mathrsfs} \usepackage{upgreek} \setlength{\oddsidemargin}{-69pt} \begin{document}$$n\_ha$$\end{document}” is the number of trees per hectare, “\documentclass[12pt]{minimal} \usepackage{amsmath} \usepackage{wasysym} \usepackage{amsfonts} \usepackage{amssymb} \usepackage{amsbsy} \usepackage{mathrsfs} \usepackage{upgreek} \setlength{\oddsidemargin}{-69pt} \begin{document}$$BA\_m2\_ha$$\end{document}” is the basal area in \documentclass[12pt]{minimal} \usepackage{amsmath} \usepackage{wasysym} \usepackage{amsfonts} \usepackage{amssymb} \usepackage{amsbsy} \usepackage{mathrsfs} \usepackage{upgreek} \setlength{\oddsidemargin}{-69pt} \begin{document}$$m^{2}$$\end{document} per hectare, “\documentclass[12pt]{minimal} \usepackage{amsmath} \usepackage{wasysym} \usepackage{amsfonts} \usepackage{amssymb} \usepackage{amsbsy} \usepackage{mathrsfs} \usepackage{upgreek} \setlength{\oddsidemargin}{-69pt} \begin{document}$$B\_t\_ha\_41\_DEU$$\end{document}” displays the mean biomass in tons per hectare calculated by 41, DEU and “\documentclass[12pt]{minimal} \usepackage{amsmath} \usepackage{wasysym} \usepackage{amsfonts} \usepackage{amssymb} \usepackage [file 13021_2025_360_MOESM7_ESM.csv]

species	DBH_class	term	contrast	estimate	adj.p.value	BA_m2_ha	n_ha	B_t_ha_41_DEU	B_t_ha_all_eq
Betula	10	eq_ID	mean, all-41, DEU	-13.0790015775252	0	1.04117331952335	179.989597269691	3.54397854679404	3.2601831718368
Betula	20	eq_ID	mean, all-41, DEU	-50.6025484678102	0	5.39922643035567	317.676258795552	28.3715524517935	21.949167065896
Betula	30	eq_ID	mean, all-41, DEU	-86.266209632697	0.0536466829978437	6.67533652961679	156.142614784652	41.1862519118941	32.3827805921279
Betula	40	eq_ID	mean, all-41, DEU	-132.02492684044	0.902518679016025	3.38153131832587	38.7305995881092	22.0481504646052	18.4716587839942
Betula	50	eq_ID	mean, all-41, DEU	-267.294525918079	NA	1.79740767860417	12.4976072869283	12.644117698754	10.8981059462978
